# Supplementary material for: Gene expression of Hanwoo satellite cell differentiation in longissimus dorsi and semimembranosus
Source: BMC Genomics. 2019 Feb 26;20:156. doi: 10.1186/s12864-019-5530-7 (PMC6390542; doi:10.1186/s12864-019-5530-7)
Supplement: Supplementary file 5 — Table S3. Gene Ontology results for each of the time contrasts. (XLSX 73 kb) [file 12864_2019_5530_MOESM5_ESM.xlsx]

## Sheet: GO_LD1-LD0
Gene ontology (GO) enrichment analysis for LD1-LD0 contrast
ID	Term	Description	GeneRatio	BgRatio	pvalue	p.adjust	qvalue	geneSymbol	Count
GO:0005509	Morfological function	calcium ion binding	0.11875	0.0410151	2.09125e-05	0.00610644	0.00545926	MYLPF,TNNC1,C1S,MYL1,ACTN2,CDH6,MYL2,MGP,MMP13,THBD,NECAB3,S100A13,EFHD1,ASPN,PAMR1,ACTN3,MYL3,CAPN3,PVALB	19
GO:0099600	Morfological function	transmembrane receptor activity	0.09375	0.0307613	9.04946e-05	0.00914304	0.00817402	TLR4,CD3G,CHRND,CHRNG,PTGFR,ACKR4,PLA2R1,ADGRD1,THBD,PTH1R,UTS2R,CTSH,SCNN1A,TNFRSF11B,IL22RA1	15
GO:0005179	Morfological function	hormone activity	0.05	0.00948475	9.39353e-05	0.00914304	0.00817402	TTR,IGF1,SST,CGA,IGF2,EDN2,CRH,PTHLH	8
GO:0004888	Morfological function	transmembrane signaling receptor activity	0.0875	0.0287106	0.000156748	0.0114426	0.0102299	TLR4,CD3G,CHRND,CHRNG,PTGFR,ACKR4,PLA2R1,ADGRD1,THBD,PTH1R,UTS2R,CTSH,TNFRSF11B,IL22RA1	14
GO:0038023	Morfological function	signaling receptor activity	0.09375	0.0343502	0.000316695	0.018495	0.0165348	TLR4,CD3G,CHRND,CHRNG,NR4A1,PTGFR,ACKR4,PLA2R1,ADGRD1,THBD,PTH1R,UTS2R,CTSH,TNFRSF11B,IL22RA1	15
GO:0004872	Morfological function	receptor activity	0.10625	0.0446039	0.000641645	0.0267658	0.023929	TLR4,CD3G,CHRND,CHRNG,NR4A1,SCARA5,PTGFR,ACKR4,PLA2R1,ADGRD1,THBD,PTH1R,UTS2R,CTSH,SCNN1A,TNFRSF11B,IL22RA1	17
GO:0060089	Morfological function	molecular transducer activity	0.10625	0.0446039	0.000641645	0.0267658	0.023929	TLR4,CD3G,CHRND,CHRNG,NR4A1,SCARA5,PTGFR,ACKR4,PLA2R1,ADGRD1,THBD,PTH1R,UTS2R,CTSH,SCNN1A,TNFRSF11B,IL22RA1	17
GO:0005615	Cellular component	extracellular space	0.212435	0.0615619	5.56981e-13	2.18337e-11	2.01686e-11	CTSS,CTSK,ECM2,GPX3,FAP,CHI3L1,CKM,TTR,C4A,AOC3,ANGPTL4,IL16,CST3,FMOD,PTGDS,S100A13,SERPINF1,DBH,ACTC1,CPE,MYOC,KRT78,SCG2,COL2A1,APOD,IGF1,PRKAG3,CTSH,APOE,SST,IGF2,CCL2,EDN2,AZGP1,A2M,TNFRSF11B,NDP,CRH,PTHLH,ACTA1,FGG	41
GO:0044459	Cellular component	plasma membrane part	0.176166	0.0889711	6.46815e-05	0.000975198	0.000900827	ATP2A1,TLR4,TMEM150C,CACNB1,PDE2A,FAP,FAIM2,CHRND,CHRNG,SCARA5,PTGFR,FXYD1,CACNG1,PLA2R1,SGCG,SLC5A10,SCN3B,CPE,C6,SLC6A13,IGF1,ICAM1,PTH1R,UTS2R,PMEL,GJC2,SCNN1A,CYBA,CAPN3,SCN4B,MUC1,TNFRSF11B,SLC38A5,SLC6A15	34
GO:0030016	Cellular component	myofibril	0.129534	0.0132695	1.90651e-19	3.73677e-17	3.45179e-17	TNNC1,MYL1,ACTN2,TRIM54,TNNT2,MYL2,MYOM1,PDLIM3,TNNT3,SMPX,MYH2,MYOZ2,MYOZ1,TNNT1,MYH1,SCN3B,FBXL22,ACTC1,MYH7,CSRP3,MYL3,DES,TCAP,CAPN3,ACTA1	25
GO:0043292	Cellular component	contractile fiber	0.129534	0.0137046	4.92679e-19	4.82825e-17	4.46004e-17	TNNC1,MYL1,ACTN2,TRIM54,TNNT2,MYL2,MYOM1,PDLIM3,TNNT3,SMPX,MYH2,MYOZ2,MYOZ1,TNNT1,MYH1,SCN3B,FBXL22,ACTC1,MYH7,CSRP3,MYL3,DES,TCAP,CAPN3,ACTA1	25
GO:0005887	Cellular component	integral component of plasma membrane	0.119171	0.0432891	6.98381e-06	0.000124439	0.000114949	ATP2A1,TLR4,TMEM150C,CHRND,CHRNG,SCARA5,PTGFR,FXYD1,PLA2R1,SLC5A10,SCN3B,C6,SLC6A13,ICAM1,PTH1R,UTS2R,PMEL,SCNN1A,CYBA,SCN4B,TNFRSF11B,SLC38A5,SLC6A15	23
GO:0031226	Cellular component	intrinsic component of plasma membrane	0.119171	0.046117	2.01069e-05	0.000328412	0.000303367	ATP2A1,TLR4,TMEM150C,CHRND,CHRNG,SCARA5,PTGFR,FXYD1,PLA2R1,SLC5A10,SCN3B,C6,SLC6A13,ICAM1,PTH1R,UTS2R,PMEL,SCNN1A,CYBA,SCN4B,TNFRSF11B,SLC38A5,SLC6A15	23
GO:0030017	Cellular component	sarcomere	0.11399	0.0115293	2.30879e-17	1.13131e-15	1.04503e-15	TNNC1,ACTN2,TRIM54,TNNT2,MYL2,MYOM1,PDLIM3,TNNT3,SMPX,MYOZ2,MYOZ1,TNNT1,MYH1,SCN3B,FBXL22,ACTC1,CSRP3,MYL3,DES,TCAP,CAPN3,ACTA1	22
GO:0044449	Cellular component	contractile fiber part	0.11399	0.0115293	2.30879e-17	1.13131e-15	1.04503e-15	TNNC1,ACTN2,TRIM54,TNNT2,MYL2,MYOM1,PDLIM3,TNNT3,SMPX,MYOZ2,MYOZ1,TNNT1,MYH1,SCN3B,FBXL22,ACTC1,CSRP3,MYL3,DES,TCAP,CAPN3,ACTA1	22
GO:0015629	Cellular component	actin cytoskeleton	0.0880829	0.022841	1.22248e-06	2.99507e-05	2.76666e-05	MYLPF,TNNC1,MYL1,TNNT2,MYL2,PDLIM3,TNNT3,MYH2,MYOZ2,MYOZ1,TNNT1,MYH1,BAIAP2L2,ACTC1,MYH7,MYL3,ACTA1	17
GO:0031012	Cellular component	extracellular matrix	0.0829016	0.0224059	4.48092e-06	8.7826e-05	8.11282e-05	MFAP5,ECM2,MGP,ANGPTL4,MMP13,FMOD,MFAP2,SERPINF1,OPTC,ASPN,RARRES2,COL11A2,MYOC,COL2A1,TNFRSF11B,NDP	16
GO:0031674	Cellular component	I band	0.0673575	0.00804873	1.23769e-09	4.04312e-08	3.73478e-08	ACTN2,TRIM54,PDLIM3,MYOZ2,MYOZ1,SCN3B,FBXL22,ACTC1,CSRP3,MYL3,DES,TCAP,CAPN3	13
GO:0005578	Cellular component	proteinaceous extracellular matrix	0.0621762	0.0182728	0.000168394	0.00235751	0.00217772	MFAP5,ECM2,ANGPTL4,MMP13,FMOD,MFAP2,OPTC,ASPN,COL11A2,MYOC,COL2A1,TNFRSF11B	12
GO:0030018	Cellular component	Z disc	0.0569948	0.00696106	3.20626e-08	8.97751e-07	8.29287e-07	ACTN2,TRIM54,PDLIM3,MYOZ2,MYOZ1,SCN3B,FBXL22,CSRP3,DES,TCAP,CAPN3	11
GO:0034702	Cellular component	ion channel complex	0.0414508	0.0108767	0.000981944	0.0128307	0.0118522	CACNB1,CHRND,CHRNG,FXYD1,CACNG1,SCN3B,SCNN1A,SCN4B	8
GO:1902495	Cellular component	transmembrane transporter complex	0.0414508	0.0134871	0.00402095	0.0463592	0.0428237	CACNB1,CHRND,CHRNG,FXYD1,CACNG1,SCN3B,SCNN1A,SCN4B	8
GO:0016459	Cellular component	myosin complex	0.0362694	0.0039156	4.43011e-06	8.7826e-05	8.11282e-05	MYLPF,MYL1,MYL2,MYH2,MYH1,MYH7,MYL3	7
GO:0072562	Cellular component	blood microparticle	0.0259067	0.0052208	0.00274129	0.0335809	0.0310199	ANGPTL4,ACTC1,APOE,A2M,ACTA1	5
GO:0051239	Biological process	regulation of multicellular organismal process	0.223529	0.106984	5.30518e-06	0.000681341	0.000605379	TNNC1,FOS,TLR4,LRRN1,FAP,TNNT2,MYL2,MGP,CHI3L1,TNNT3,SCARA5,MYOG,TNNT1,PTGDS,SERPINF1,DBH,SCN3B,ASPN,MEF2C,APOD,CSRP3,PROCR,MYL3,UTS2R,CTSH,APOE,EGR1,CITED1,CYBA,CGA,CAPN3,ECSCR,SCN4B,CCL2,EDN2,TNFRSF11B,CRH,PTHLH	38
GO:0048513	Biological process	animal organ development	0.223529	0.111656	1.47023e-05	0.00129535	0.00115094	MYLPF,TNNC1,MFAP5,FOS,FAIM2,MYL2,MGP,CHI3L1,PDLIM3,CHRND,NR4A1,MMP13,MUSTN1,MYOG,SGCG,PPDPF,SERPINF1,ASPN,RARRES2,MEF2C,ACTC1,CPE,MYOC,COL2A1,APOD,CSRP3,MYL3,CTSH,EGR1,TCAP,CITED1,CGA,EDN2,TNFRSF11B,NDP,CRH,PTHLH,ACTA1	38
GO:0009653	Biological process	anatomical structure morphogenesis	0.2	0.108152	0.000227397	0.0115352	0.0102492	TNNC1,ECM2,FAP,FAIM2,CHI3L1,PALMD,ANGPTL4,MYOZ2,MMP13,MYOZ1,MYOG,FMOD,SERPINF1,TEKT3,ASPN,MEF2C,ACTC1,CPE,MYOC,SCG2,COL2A1,CSRP3,MYL3,CTSH,APOE,TCAP,CITED1,CAPN3,ECSCR,CCL2,TNFRSF11B,NDP,ACTA1,MCIDAS	34
GO:0002376	Biological process	immune system process	0.164706	0.0943705	0.00215987	0.0482084	0.0428337	CTSS,MFAP5,FOS,TLR4,C1S,CFH,C2,C4A,S100A13,DBH,RARRES2,MEF2C,SCG2,C6,APOD,CTSH,CITED1,CYBA,IGF2,CCL2,CFB,OLR1,EDN2,AZGP1,A2M,TNFRSF11B,OAS2,NRROS	28
GO:0003008	Biological process	system process	0.158824	0.0586312	1.29674e-06	0.000633409	0.000562791	TNNC1,MYL1,PDE2A,TNNT2,MYL2,TNNT3,SMPX,MYOG,TNNT1,SGCG,DBH,SCN3B,MEF2C,ACTC1,MYOC,COL2A1,CSRP3,MYL3,UTS2R,TCAP,SCNN1A,CGA,SCN4B,EDN2,AZGP1,CRH,SAG	27
GO:0009888	Biological process	tissue development	0.147059	0.0696099	0.000236648	0.0115443	0.0102573	MYLPF,TNNC1,FOS,PDE2A,MGP,CHRND,NR4A1,MUSTN1,MYOG,SGCG,ASPN,MEF2C,ACTC1,COL2A1,APOD,CSRP3,MYL3,CTSH,EGR1,TCAP,CITED1,CAPN3,PTHLH,ACTA1,MCIDAS	25
GO:0006952	Biological process	defense response	0.135294	0.062135	0.000276837	0.012525	0.0111286	TLR4,C1S,PDE2A,CFH,CHI3L1,C2,C4A,PTGFR,RARRES2,MEF2C,C6,APOD,ITIH4,CITED1,CYBA,CCL2,CFB,OLR1,A2M,TNFRSF11B,CRH,OAS2,NRROS	23
GO:0048468	Biological process	cell development	0.135294	0.071245	0.00188178	0.0443675	0.039421	ECM2,PDE2A,TRIM54,MYOZ2,MYOZ1,MYOG,FMOD,SGCG,CNTN1,SERPINF1,EFHD1,MEF2C,ACTC1,MYOC,APOD,CSRP3,HORMAD1,APOE,TCAP,CAPN3,RND1,PTHLH,ACTA1	23
GO:0072359	Biological process	circulatory system development	0.129412	0.0453165	5.86985e-06	0.000681341	0.000605379	TNNC1,FAP,MYL2,CHI3L1,PDLIM3,ANGPTL4,SGCG,SERPINF1,MEF2C,ACTC1,CPE,SCG2,COL2A1,CSRP3,MYL3,CTSH,EGR1,TCAP,CITED1,ECSCR,CCL2,NDP	22
GO:0009719	Biological process	response to endogenous stimulus	0.129412	0.0572296	0.000221341	0.0115352	0.0102492	CTSS,FOS,PDE2A,CHRND,CHRNG,NR4A1,SHISA2,DBH,BAIAP2L2,ASPN,RARRES2,MEF2C,COL2A1,IGF1,CTSH,EGR1,CITED1,CGA,IGF2,CCL2,RERG,CYP11A1	22
GO:0048646	Biological process	anatomical structure formation involved in morphogenesis	0.117647	0.0532586	0.000591572	0.02107	0.018721	FAP,FAIM2,CHI3L1,ANGPTL4,MYOZ2,MYOZ1,MYOG,SERPINF1,MEF2C,ACTC1,SCG2,COL2A1,CSRP3,CTSH,TCAP,CAPN3,ECSCR,CCL2,ACTA1,MCIDAS	20
GO:0061061	Biological process	muscle structure development	0.1	0.0275637	2.89362e-06	0.000633409	0.000562791	MYLPF,TNNC1,FOS,TRIM54,CHRND,NR4A1,MYOZ2,MYOZ1,MYOG,SGCG,MEF2C,ACTC1,CSRP3,MYL3,TCAP,CAPN3,ACTA1	17
GO:0006954	Biological process	inflammatory response	0.0882353	0.0310675	0.000209627	0.0113198	0.0100578	TLR4,PDE2A,CHI3L1,C4A,PTGFR,RARRES2,APOD,ITIH4,CYBA,CCL2,OLR1,A2M,TNFRSF11B,CRH,NRROS	15
GO:0002684	Biological process	positive regulation of immune system process	0.0882353	0.0371409	0.00141845	0.0371014	0.032965	FOS,TLR4,C1S,CFH,C2,C4A,RARRES2,MEF2C,C6,CYBA,IGF2,CCL2,CFB,EDN2,A2M	15
GO:0003012	Biological process	muscle system process	0.0823529	0.0175193	9.60864e-07	0.000633409	0.000562791	TNNC1,MYL1,TNNT2,TNNT3,SMPX,MYOG,TNNT1,SCN3B,MYOC,CSRP3,MYL3,TCAP,SCN4B,EDN2	14
GO:0044057	Biological process	regulation of system process	0.0823529	0.0203224	6.10521e-06	0.000681341	0.000605379	TNNC1,TNNT2,MYL2,TNNT3,MYOG,TNNT1,DBH,SCN3B,CSRP3,MYL3,UTS2R,SCN4B,EDN2,CRH	14
GO:0030001	Biological process	metal ion transport	0.0823529	0.0331698	0.00133673	0.0366835	0.0325937	ATP2A1,CACNB1,SCARA5,FXYD1,CACNG1,SLC5A10,SCN3B,IGF1,SCNN1A,CYBA,CAPN3,SCN4B,CCL2,SLC6A15	14
GO:0030029	Biological process	actin filament-based process	0.0823529	0.0345714	0.00199181	0.0463096	0.0411466	TNNC1,PDLIM3,MYOZ2,MYOZ1,SCN3B,BAIAP2L2,ACTC1,MYOC,CSRP3,TCAP,CAPN3,SCN4B,RND1,ACTA1	14
GO:0007517	Biological process	muscle organ development	0.0764706	0.0156505	1.50719e-06	0.000633409	0.000562791	MYLPF,TNNC1,FOS,CHRND,NR4A1,MYOG,SGCG,MEF2C,ACTC1,CSRP3,MYL3,TCAP,ACTA1	13
GO:0014706	Biological process	striated muscle tissue development	0.0764706	0.0163513	2.54e-06	0.000633409	0.000562791	MYLPF,TNNC1,FOS,CHRND,NR4A1,MYOG,SGCG,MEF2C,ACTC1,CSRP3,MYL3,TCAP,ACTA1	13
GO:0060537	Biological process	muscle tissue development	0.0764706	0.0172857	4.87e-06	0.000681341	0.000605379	MYLPF,TNNC1,FOS,CHRND,NR4A1,MYOG,SGCG,MEF2C,ACTC1,CSRP3,MYL3,TCAP,ACTA1	13
GO:0003013	Biological process	circulatory system process	0.0764706	0.0212567	4.94e-05	0.00376264	0.00334315	TNNC1,PDE2A,MYL2,SGCG,DBH,SCN3B,ACTC1,CSRP3,MYL3,UTS2R,TCAP,SCN4B,EDN2	13
GO:0008015	Biological process	blood circulation	0.0764706	0.0212567	4.94e-05	0.00376264	0.00334315	TNNC1,PDE2A,MYL2,SGCG,DBH,SCN3B,ACTC1,CSRP3,MYL3,UTS2R,TCAP,SCN4B,EDN2	13
GO:0010243	Biological process	response to organonitrogen compound	0.0764706	0.0256949	0.000353521	0.0134191	0.0119231	PDE2A,CHRND,CHRNG,NR4A1,DBH,BAIAP2L2,RARRES2,MEF2C,IGF1,EGR1,CITED1,IGF2,CYP11A1	13
GO:0045087	Biological process	innate immune response	0.0764706	0.0310675	0.00214469	0.0482084	0.0428337	TLR4,C1S,CFH,C2,C4A,C6,CITED1,CYBA,CCL2,CFB,A2M,OAS2,NRROS	13
GO:0009887	Biological process	animal organ morphogenesis	0.0764706	0.0313011	0.00229429	0.0498785	0.0443176	TNNC1,MMP13,ASPN,MEF2C,ACTC1,CPE,COL2A1,MYL3,CTSH,TCAP,CITED1,TNFRSF11B,ACTA1	13
GO:0006936	Biological process	muscle contraction	0.0705882	0.0140154	2.77e-06	0.000633409	0.000562791	TNNC1,MYL1,TNNT2,TNNT3,SMPX,TNNT1,SCN3B,CSRP3,MYL3,TCAP,SCN4B,EDN2	12
GO:0043269	Biological process	regulation of ion transport	0.0705882	0.0205559	0.0001539	0.00954182	0.00847802	CTSS,CACNB1,FXYD1,CACNG1,PLA2R1,SCN3B,IGF1,CYBA,CAPN3,SCN4B,CCL2,CRH	12
GO:0007507	Biological process	heart development	0.0647059	0.0184536	0.000241369	0.0115443	0.0102573	TNNC1,MYL2,PDLIM3,SGCG,MEF2C,ACTC1,CPE,COL2A1,CSRP3,MYL3,TCAP	11
GO:0042692	Biological process	muscle cell differentiation	0.0647059	0.0186872	0.000270351	0.012525	0.0111286	TRIM54,MYOZ2,MYOZ1,MYOG,SGCG,MEF2C,ACTC1,CSRP3,TCAP,CAPN3,ACTA1	11
GO:0055001	Biological process	muscle cell development	0.0588235	0.0095772	2.89e-06	0.000633409	0.000562791	TRIM54,MYOZ2,MYOZ1,MYOG,SGCG,ACTC1,CSRP3,TCAP,CAPN3,ACTA1	10
GO:0003015	Biological process	heart process	0.0588235	0.010278	5.76e-06	0.000681341	0.000605379	TNNC1,MYL2,SGCG,SCN3B,ACTC1,CSRP3,MYL3,TCAP,SCN4B,EDN2	10

## Sheet: GO_LD2-LD0
Gene ontology (GO) enrichment analysis for LD2-LD0 contrast
ID	Term	Description	GeneRatio	BgRatio	pvalue	p.adjust	qvalue	geneSymbol	Count
GO:0004872	Morfological function	receptor activity	0.190476	0.0446039	0.000428095	0.0255473	0.0243864	ADORA1,SFRP5,TLR4,NR4A1,SCARA5,CD3G,ACKR4,P2RY2	8
GO:0060089	Morfological function	molecular transducer activity	0.190476	0.0446039	0.000428095	0.0255473	0.0243864	ADORA1,SFRP5,TLR4,NR4A1,SCARA5,CD3G,ACKR4,P2RY2	8
GO:0038023	Morfological function	signaling receptor activity	0.166667	0.0343502	0.000476036	0.0255473	0.0243864	ADORA1,SFRP5,TLR4,NR4A1,CD3G,ACKR4,P2RY2	7
GO:0004888	Morfological function	transmembrane signaling receptor activity	0.142857	0.0287106	0.00110552	0.0424892	0.0405585	ADORA1,SFRP5,TLR4,CD3G,ACKR4,P2RY2	6
GO:0005509	Morfological function	calcium ion binding	0.166667	0.0410151	0.00137384	0.0424892	0.0405585	MGP,MMP13,MYL1,PVALB,MMP1,HPCAL4,CDH6	7
GO:0099600	Morfological function	transmembrane receptor activity	0.142857	0.0307613	0.00158345	0.0424892	0.0405585	ADORA1,SFRP5,TLR4,CD3G,ACKR4,P2RY2	6

## Sheet: GO_LD4-LD0
Gene ontology (GO) enrichment analysis for LD4-LD0 contrast
ID	Term	Description	GeneRatio	BgRatio	pvalue	p.adjust	qvalue	geneSymbol	Count
GO:0030017	Cellular component	sarcomere	0.159091	0.0115293	4.97499e-07	3.58199e-05	3.11592e-05	MURC,ACTA1,ACTC1,FBXL22,DES,TNNT2,MYOM1	7
GO:0044449	Cellular component	contractile fiber part	0.159091	0.0115293	4.97499e-07	3.58199e-05	3.11592e-05	MURC,ACTA1,ACTC1,FBXL22,DES,TNNT2,MYOM1	7
GO:0030016	Cellular component	myofibril	0.159091	0.0132695	1.33027e-06	5.98755e-05	5.20847e-05	MURC,ACTA1,ACTC1,FBXL22,DES,TNNT2,MYOM1	7
GO:0043292	Cellular component	contractile fiber	0.159091	0.0137046	1.66321e-06	5.98755e-05	5.20847e-05	MURC,ACTA1,ACTC1,FBXL22,DES,TNNT2,MYOM1	7
GO:0099080	Cellular component	supramolecular complex	0.159091	0.0332826	0.000536193	0.00772118	0.00671653	BFSP2,TUBA1D,ACTA1,ACTC1,DES,SKA1,TUBA4A	7
GO:0099081	Cellular component	supramolecular polymer	0.159091	0.0332826	0.000536193	0.00772118	0.00671653	BFSP2,TUBA1D,ACTA1,ACTC1,DES,SKA1,TUBA4A	7
GO:0099512	Cellular component	supramolecular fiber	0.159091	0.0332826	0.000536193	0.00772118	0.00671653	BFSP2,TUBA1D,ACTA1,ACTC1,DES,SKA1,TUBA4A	7
GO:0099513	Cellular component	polymeric cytoskeletal fiber	0.159091	0.0332826	0.000536193	0.00772118	0.00671653	BFSP2,TUBA1D,ACTA1,ACTC1,DES,SKA1,TUBA4A	7
GO:0031674	Cellular component	I band	0.0909091	0.00804873	0.000383224	0.00772118	0.00671653	MURC,ACTC1,FBXL22,DES	4
GO:0031594	Cellular component	neuromuscular junction	0.0681818	0.00304546	0.000276753	0.00772118	0.00671653	ACHE,DES,CHRNA1	3
GO:0042383	Cellular component	sarcolemma	0.0681818	0.006526	0.00277394	0.0363133	0.0315884	CAV3,DYSF,DES	3
GO:0030018	Cellular component	Z disc	0.0681818	0.00696106	0.00334399	0.0401279	0.0349066	MURC,FBXL22,DES	3
GO:0007010	Biological process	cytoskeleton organization	0.243902	0.0609671	0.000124043	0.024534	0.0233346	CAV3,BFSP2,TUBA1D,ACTA1,ACTC1,DES,SKA1,KIAA0101,TUBA4A,SCIN	10
GO:0003008	Biological process	system process	0.219512	0.0586312	0.000473698	0.0458434	0.0436024	ADORA1,CAV3,OXTR,JSRP1,ACTC1,CHRNA1,TNNT2,P2RY2,TMEM100	9
GO:0044057	Biological process	regulation of system process	0.146341	0.0203224	0.000150486	0.024534	0.0233346	ADORA1,CAV3,OXTR,TNNT2,P2RY2,TMEM100	6
GO:0072132	Biological process	mesenchyme morphogenesis	0.0731707	0.0137046	9.3423e-05	0.024534	0.0233346	ACTA1,ACTC1,TMEM100	3
GO:0003009	Biological process	skeletal muscle contraction	0.0731707	0.135802	0.000127602	0.024534	0.0233346	CAV3,JSRP1,CHRNA1	3
GO:0050879	Biological process	multicellular organismal movement	0.0731707	0.148148	0.000169006	0.024534	0.0233346	CAV3,JSRP1,CHRNA1	3
GO:0050881	Biological process	musculoskeletal movement	0.0731707	0.148148	0.000169006	0.024534	0.0233346	CAV3,JSRP1,CHRNA1	3
GO:0032941	Biological process	secretion by tissue	0.0731707	0.00350385	0.000342613	0.0426309	0.0405468	ADORA1,OXTR,P2RY2	3
GO:0007589	Biological process	body fluid secretion	0.0731707	0.00373744	0.000418877	0.0456053	0.0433759	ADORA1,OXTR,P2RY2	3

## Sheet: GO_LD7-LD0
Gene ontology (GO) enrichment analysis for LD7-LD0 contrast
ID	Term	Description	GeneRatio	BgRatio	pvalue	p.adjust	qvalue	geneSymbol	Count
GO:0008092	Morfological function	cytoskeletal protein binding	0.16129	0.0566521	0.000184099	0.0133544	0.0116855	CAPN3,BIRC5,SKA1,FAM83D,KIF20A,MYH1,PSRC1,PLK1,MYH2,MYOZ2,NUSAP1,SCIN,TNNT3,DES,TCAP	15
GO:0003690	Morfological function	double-stranded DNA binding	0.107527	0.0248654	8.28627e-05	0.0133544	0.0116855	MYF6,HMGB2,E2F8,NEIL3,PCNA,MEF2C,UHRF1,LMO2,MCM5,RXRG	10
GO:0019901	Morfological function	protein kinase binding	0.0967742	0.0251218	0.000462069	0.0224565	0.0196501	CKS2,KIF20A,CCNB1,CCNA2,PCNA,PLK1,AURKA,PRKAG3,ITGB2	9
GO:0019900	Morfological function	kinase binding	0.0967742	0.0279416	0.00100904	0.040866	0.0357589	CKS2,KIF20A,CCNB1,CCNA2,PCNA,PLK1,AURKA,PRKAG3,ITGB2	9
GO:0008017	Morfological function	microtubule binding	0.0752688	0.0135863	0.000219825	0.0133544	0.0116855	BIRC5,SKA1,FAM83D,KIF20A,PSRC1,PLK1,NUSAP1	7
GO:0003678	Morfological function	DNA helicase activity	0.0430108	0.00307613	0.000129476	0.0133544	0.0116855	DNA2,MCM5,GINS4,MCM3	4
GO:0044430	Cellular component	cytoskeletal part	0.221239	0.0813574	2.50797e-06	2.75877e-05	2.14498e-05	BIRC5,SKA1,FAM83D,KIF20A,AURKB,CCNB1,MYH1,CKAP2L,PCNA,PSRC1,CDK1,PLK1,AURKA,MYH2,CAMK2B,ERCC6L,CCNF,ASPM,TPX2,NUSAP1,SPDL1,CKAP2,TNNT3,SKA3,DES	25
GO:0015630	Cellular component	microtubule cytoskeleton	0.19469	0.065695	2.7688e-06	2.86653e-05	2.22876e-05	BIRC5,CCNB2,SKA1,FAM83D,KIF20A,AURKB,CCNB1,CKAP2L,PCNA,PSRC1,CDK1,PLK1,AURKA,CAMK2B,ERCC6L,CCNF,ASPM,TPX2,NUSAP1,SPDL1,CKAP2,SKA3	22
GO:0005694	Cellular component	chromosome	0.185841	0.0474222	4.40288e-08	6.45756e-07	5.02083e-07	BIRC5,SKA1,AURKB,CCNB1,HMGB2,SPC24,PCNA,CHAF1A,UHRF1,CDK1,PLK1,AURKA,CENPN,MIS18A,ERCC6L,GINS4,NUSAP1,SPDL1,SKA3,ASF1B,PARPBP	21
GO:0044427	Cellular component	chromosomal part	0.176991	0.0417664	2.56251e-08	5.01114e-07	3.89622e-07	BIRC5,SKA1,AURKB,CCNB1,HMGB2,SPC24,PCNA,CHAF1A,UHRF1,CDK1,PLK1,AURKA,CENPN,MIS18A,ERCC6L,GINS4,SPDL1,SKA3,ASF1B,PARPBP	20
GO:0005819	Cellular component	spindle	0.141593	0.0208832	7.85451e-10	6.91197e-08	5.37414e-08	BIRC5,SKA1,FAM83D,KIF20A,AURKB,CCNB1,CKAP2L,PSRC1,CDK1,PLK1,AURKA,ASPM,TPX2,NUSAP1,SPDL1,SKA3	16
GO:0098687	Cellular component	chromosomal region	0.123894	0.019578	2.47534e-08	5.01114e-07	3.89622e-07	BIRC5,SKA1,AURKB,CCNB1,SPC24,PCNA,CDK1,PLK1,AURKA,CENPN,MIS18A,ERCC6L,SPDL1,SKA3	14
GO:0099080	Cellular component	supramolecular complex	0.115044	0.0332826	7.9683e-05	0.000539393	0.000419384	BIRC5,SKA1,KIF20A,AURKB,PSRC1,CDK1,PLK1,AURKA,TPX2,NUSAP1,CKAP2,SKA3,DES	13
GO:0099081	Cellular component	supramolecular polymer	0.115044	0.0332826	7.9683e-05	0.000539393	0.000419384	BIRC5,SKA1,KIF20A,AURKB,PSRC1,CDK1,PLK1,AURKA,TPX2,NUSAP1,CKAP2,SKA3,DES	13
GO:0099512	Cellular component	supramolecular fiber	0.115044	0.0332826	7.9683e-05	0.000539393	0.000419384	BIRC5,SKA1,KIF20A,AURKB,PSRC1,CDK1,PLK1,AURKA,TPX2,NUSAP1,CKAP2,SKA3,DES	13
GO:0099513	Cellular component	polymeric cytoskeletal fiber	0.115044	0.0332826	7.9683e-05	0.000539393	0.000419384	BIRC5,SKA1,KIF20A,AURKB,PSRC1,CDK1,PLK1,AURKA,TPX2,NUSAP1,CKAP2,SKA3,DES	13
GO:0000793	Cellular component	condensed chromosome	0.106195	0.0123994	7.55467e-09	3.32406e-07	2.58449e-07	BIRC5,SKA1,AURKB,CCNB1,HMGB2,SPC24,PLK1,AURKA,CENPN,ERCC6L,SPDL1,SKA3	12
GO:0000775	Cellular component	chromosome, centromeric region	0.106195	0.0132695	1.71348e-08	5.01114e-07	3.89622e-07	BIRC5,SKA1,AURKB,CCNB1,SPC24,PLK1,AURKA,CENPN,MIS18A,ERCC6L,SPDL1,SKA3	12
GO:0030016	Cellular component	myofibril	0.106195	0.0132695	1.71348e-08	5.01114e-07	3.89622e-07	CAPN3,SCN3B,MURC,MYH1,MYH2,MYOZ2,MYOM1,TNNT3,CRYAB,DES,SMPX,TCAP	12
GO:0043292	Cellular component	contractile fiber	0.106195	0.0137046	2.51864e-08	5.01114e-07	3.89622e-07	CAPN3,SCN3B,MURC,MYH1,MYH2,MYOZ2,MYOM1,TNNT3,CRYAB,DES,SMPX,TCAP	12
GO:0005874	Cellular component	microtubule	0.106195	0.0247988	1.81929e-05	0.000168524	0.000131029	BIRC5,SKA1,KIF20A,AURKB,PSRC1,CDK1,PLK1,AURKA,TPX2,NUSAP1,CKAP2,SKA3	12
GO:0005815	Cellular component	microtubule organizing center	0.106195	0.0343702	0.000436775	0.00265077	0.002061	BIRC5,AURKB,CCNB1,CKAP2L,PCNA,CDK1,PLK1,AURKA,CAMK2B,ERCC6L,CCNF,SPDL1	12
GO:0000779	Cellular component	condensed chromosome, centromeric region	0.0973451	0.00870133	1.54143e-09	9.04304e-08	7.03107e-08	BIRC5,SKA1,AURKB,CCNB1,SPC24,PLK1,AURKA,CENPN,ERCC6L,SPDL1,SKA3	11
GO:0030017	Cellular component	sarcomere	0.0973451	0.0115293	3.88663e-08	6.2186e-07	4.83504e-07	CAPN3,SCN3B,MURC,MYH1,MYOZ2,MYOM1,TNNT3,CRYAB,DES,SMPX,TCAP	11
GO:0044449	Cellular component	contractile fiber part	0.0973451	0.0115293	3.89e-08	6.22e-07	4.84e-07	CAPN3,SCN3B,MURC,MYH1,MYOZ2,MYOM1,TNNT3,CRYAB,DES,SMPX,TCAP	11
GO:0044454	Cellular component	nuclear chromosome part	0.0973451	0.0217533	2.74e-05	0.000229315	0.000178295	AURKB,CCNB1,HMGB2,PCNA,CHAF1A,UHRF1,CDK1,PLK1,AURKA,GINS4,ASF1B	11
GO:0000228	Cellular component	nuclear chromosome	0.0973451	0.022841	4.34e-05	0.000347274	0.000270009	AURKB,CCNB1,HMGB2,PCNA,CHAF1A,UHRF1,CDK1,PLK1,AURKA,GINS4,ASF1B	11
GO:0005813	Cellular component	centrosome	0.0884956	0.0241462	0.000346439	0.00217762	0.00169312	BIRC5,AURKB,CCNB1,CKAP2L,PCNA,CDK1,PLK1,AURKA,ERCC6L,CCNF	10
GO:0005876	Cellular component	spindle microtubule	0.079646	0.00435066	3.19e-10	5.61e-08	4.36e-08	BIRC5,SKA1,AURKB,PSRC1,CDK1,PLK1,AURKA,NUSAP1,SKA3	9
GO:0000777	Cellular component	condensed chromosome kinetochore	0.079646	0.00826626	2.14e-07	2.89e-06	2.25e-06	BIRC5,SKA1,CCNB1,SPC24,PLK1,CENPN,ERCC6L,SPDL1,SKA3	9
GO:0000922	Cellular component	spindle pole	0.079646	0.00848379	2.72e-07	3.42e-06	2.66e-06	FAM83D,AURKB,CCNB1,CKAP2L,PSRC1,PLK1,AURKA,TPX2,SPDL1	9
GO:0000776	Cellular component	kinetochore	0.079646	0.00978899	1.01e-06	1.18e-05	9.17e-06	BIRC5,SKA1,CCNB1,SPC24,PLK1,CENPN,ERCC6L,SPDL1,SKA3	9
GO:0030018	Cellular component	Z disc	0.0619469	0.00696106	9.11e-06	8.91e-05	6.93e-05	CAPN3,SCN3B,MURC,MYOZ2,CRYAB,DES,TCAP	7
GO:0031674	Cellular component	I band	0.0619469	0.00804873	2.52e-05	0.000221639	0.000172327	CAPN3,SCN3B,MURC,MYOZ2,CRYAB,DES,TCAP	7
GO:0007049	Biological process	cell cycle	0.32381	0.0861948	2.21056e-12	4.42744e-10	3.89258e-10	KIAA0101/CKS2/BIRC5/CCNB2/SKA1/FAM83D/KIF20A/AURKB/CCNB1/UBE2C/CD28/E2F8/SPC24/CCNA2/PSRC1/DNA2/CHAF1A/UHRF1/CDK1/PLK1/AURKA/CENPN/MIS18A/MCM5/ERCC6L/CCNF/ASPM/MCM3/TPX2/NUSAP1/SPDL1/CKAP2/SKA3/MYB	34
GO:0000278	Biological process	mitotic cell cycle	0.257143	0.0457837	4.68056e-14	1.64054e-11	1.44235e-11	CKS2/BIRC5/CCNB2/SKA1/FAM83D/KIF20A/AURKB/CCNB1/UBE2C/CD28/E2F8/SPC24/CCNA2/PSRC1/CDK1/PLK1/AURKA/CENPN/MIS18A/ERCC6L/CCNF/ASPM/TPX2/NUSAP1/SPDL1/SKA3/MYB	27
GO:0022402	Biological process	cell cycle process	0.257143	0.0588648	2.25704e-11	3.95547e-09	3.47763e-09	CKS2/BIRC5/CCNB2/SKA1/FAM83D/KIF20A/AURKB/CCNB1/UBE2C/CD28/E2F8/SPC24/CCNA2/PSRC1/DNA2/CDK1/PLK1/AURKA/CENPN/MIS18A/ERCC6L/CCNF/ASPM/TPX2/NUSAP1/SPDL1/SKA3	27
GO:0048285	Biological process	organelle fission	0.238095	0.037608	2.85372e-14	1.33364e-11	1.17253e-11	CKS2/BIRC5/CCNB2/SKA1/FAM83D/AURKB/CCNB1/UBE2C/CD28/SPC24/CCNA2/MTFR2/PSRC1/CDK1/PLK1/AURKA/CENPN/MIS18A/ERCC6L/CCNF/ASPM/TPX2/NUSAP1/SPDL1/SKA3	25
GO:1903047	Biological process	mitotic cell cycle process	0.238095	0.0397103	1.04781e-13	2.93806e-11	2.58313e-11	CKS2/BIRC5/CCNB2/SKA1/FAM83D/KIF20A/AURKB/CCNB1/UBE2C/CD28/SPC24/CCNA2/PSRC1/CDK1/PLK1/AURKA/CENPN/MIS18A/ERCC6L/CCNF/ASPM/TPX2/NUSAP1/SPDL1/SKA3	25
GO:0000280	Biological process	nuclear division	0.228571	0.0341042	2.72914e-14	1.33364e-11	1.17253e-11	CKS2/BIRC5/CCNB2/SKA1/FAM83D/AURKB/CCNB1/UBE2C/CD28/SPC24/CCNA2/PSRC1/CDK1/PLK1/AURKA/CENPN/MIS18A/ERCC6L/CCNF/ASPM/TPX2/NUSAP1/SPDL1/SKA3	24
GO:0051301	Biological process	cell division	0.228571	0.0378416	3.01271e-13	7.03971e-11	6.18928e-11	CKS2/BIRC5/CCNB2/SKA1/FAM83D/KIF20A/AURKB/CCNB1/UBE2C/E2F8/SPC24/CCNA2/PSRC1/CDK1/PLK1/AURKA/MIS18A/ERCC6L/CCNF/ASPM/TPX2/NUSAP1/SPDL1/SKA3	24
GO:1902589	Biological process	single-organism organelle organization	0.228571	0.103948	0.000133297	0.00505087	0.0044407	DYSF/CAPN3/KIAA0101/BIRC5/SKA1/KIF20A/AURKB/CCNB1/UBE2C/PSRC1/CDK1/PLK1/AURKA/CXADR/MYOZ2/CCNF/ASPM/TPX2/NUSAP1/SPDL1/SCIN/SKA3/DES/TCAP	24
GO:0007067	Biological process	mitotic nuclear division	0.219048	0.0289652	6.65474e-15	9.32995e-12	8.20285e-12	BIRC5/CCNB2/SKA1/FAM83D/AURKB/CCNB1/UBE2C/CD28/SPC24/CCNA2/PSRC1/CDK1/PLK1/AURKA/CENPN/MIS18A/ERCC6L/CCNF/ASPM/TPX2/NUSAP1/SPDL1/SKA3	23
GO:0007010	Biological process	cytoskeleton organization	0.190476	0.0609671	3.50413e-06	0.000307049	0.000269956	CAPN3/KIAA0101/BIRC5/SKA1/KIF20A/AURKB/PSRC1/PLK1/AURKA/CXADR/MYOZ2/CCNF/ASPM/TPX2/NUSAP1/SPDL1/SCIN/SKA3/DES/TCAP	20
GO:0006468	Biological process	protein phosphorylation	0.180952	0.0822238	0.00075139	0.0178551	0.0156981	PPM1L/CKS2/BIRC5/FAM83D/AURKB/CCNB1/UCHL1/CCNA2/MEF2C/PSRC1/SCG2/CDK1/PLK1/AURKA/CAMK2B/TPX2/DUSP26/ITGB2/PBLD	19
GO:0008283	Biological process	cell proliferation	0.171429	0.0754497	0.000723838	0.0174969	0.0153832	CKS2/BIRC5/FAM83D/CCNB1/HMGB2/UCHL1/CD28/E2F8/MEF2C/DBH/SCG2/CDK1/CDCA7/GINS4/IRF6/SCIN/PBLD/EDN2	18
GO:0051726	Biological process	regulation of cell cycle	0.161905	0.0434478	1.91856e-06	0.00019213	0.00016892	KIAA0101/CKS2/BIRC5/FAM83D/AURKB/CCNB1/UBE2C/CD28/E2F8/CCNA2/PSRC1/CDK1/PLK1/AURKA/CCNF/TPX2/NUSAP1	17
GO:0051276	Biological process	chromosome organization	0.152381	0.0266293	9.63649e-09	1.50115e-06	1.3198e-06	AURKB/CCNB1/UBE2C/HMGB2/PSRC1/DNA2/CHAF1A/PLK1/CENPN/MIS18A/MCM5/GINS4/MCM3/NUSAP1/SPDL1/ASF1B	16
GO:0010564	Biological process	regulation of cell cycle process	0.142857	0.0238262	1.52368e-08	1.94199e-06	1.70739e-06	BIRC5/FAM83D/AURKB/CCNB1/UBE2C/CD28/E2F8/CCNA2/PSRC1/CDK1/PLK1/AURKA/CCNF/TPX2/NUSAP1	15
GO:0007017	Biological process	microtubule-based process	0.142857	0.0357393	3.4457e-06	0.000307049	0.000269956	KIAA0101/BIRC5/SKA1/KIF20A/AURKB/UCHL1/PSRC1/PLK1/AURKA/CCNF/ASPM/TPX2/NUSAP1/SPDL1/SKA3	15
GO:0000226	Biological process	microtubule cytoskeleton organization	0.133333	0.023359	9.14224e-08	1.06812e-05	9.39085e-06	KIAA0101/BIRC5/SKA1/KIF20A/AURKB/PSRC1/PLK1/AURKA/CCNF/ASPM/TPX2/NUSAP1/SPDL1/SKA3	14
GO:0006259	Biological process	DNA metabolic process	0.133333	0.0539594	0.00134642	0.029495	0.0259319	KIAA0101/HMGB2/E2F8/NEIL3/PCNA/DNA2/CHAF1A/UHRF1/MIS18A/TK1/MCM5/GINS4/MCM3/PARPBP	14
GO:0007059	Biological process	chromosome segregation	0.12381	0.0170521	1.39432e-08	1.94199e-06	1.70739e-06	BIRC5/SKA1/FAM83D/AURKB/CCNB1/UBE2C/PSRC1/PLK1/CENPN/MIS18A/NUSAP1/SPDL1/SKA3	13
GO:0007346	Biological process	regulation of mitotic cell cycle	0.104762	0.0200888	6.02e-06	0.000443852	0.000390232	CKS2/BIRC5/CCNB1/UBE2C/CD28/CCNA2/PSRC1/CDK1/PLK1/TPX2/NUSAP1	11
GO:0045892	Biological process	negative regulation of transcription, DNA-templated	0.104762	0.0369073	0.00151311	0.0317615	0.0279245	CAPN3/MYF6/BIRC5/RBFOX2/AURKB/HMGB2/E2F8/MEF2C/UHRF1/PLK1/DUSP26	11
GO:1903507	Biological process	negative regulation of nucleic acid-templated transcription	0.104762	0.0383088	0.00204347	0.0410583	0.0360983	CAPN3/MYF6/BIRC5/RBFOX2/AURKB/HMGB2/E2F8/MEF2C/UHRF1/PLK1/DUSP26	11
GO:1902679	Biological process	negative regulation of RNA biosynthetic process	0.104762	0.0394768	0.00259356	0.0488852	0.0429796	CAPN3/MYF6/BIRC5/RBFOX2/AURKB/HMGB2/E2F8/MEF2C/UHRF1/PLK1/DUSP26	11
GO:0071103	Biological process	DNA conformation change	0.0952381	0.0107452	9.99e-08	1.08e-05	9.47e-06	CCNB1/HMGB2/DNA2/CHAF1A/MIS18A/MCM5/GINS4/MCM3/NUSAP1/ASF1B	10
GO:0045787	Biological process	positive regulation of cell cycle	0.0952381	0.0158841	4.54e-06	0.000374809	0.000329531	CKS2/BIRC5/FAM83D/AURKB/CCNB1/UBE2C/CD28/E2F8/PSRC1/NUSAP1	10
GO:0061061	Biological process	muscle structure development	0.0952381	0.0275637	0.000547926	0.0142258	0.0125072	CAPN3/MYF6/MURC/UCHL1/MEF2C/CXADR/MYOZ2/CHRNA1/CRYAB/TCAP	10

## Sheet: GO_LD14-LD0
Gene ontology (GO) enrichment analysis for LD14-LD0 contrast
ID	Term	Description	GeneRatio	BgRatio	pvalue	p.adjust	qvalue	geneSymbol	Count
GO:0004872	Morfological function	receptor activity	0.134921	0.0446039	3.27929e-05	0.00299508	0.00255439	NR4A1,KCNJ12,TNFRSF11B,CHRNA1,RXRG,OXTR,ITGB2,ADGRL3,IL12RB2,F2,PLAUR,CCKBR,DRD5,SFRP5,CHRNG,CHRND,CD163	17
GO:0060089	Morfological function	molecular transducer activity	0.134921	0.0446039	3.27929e-05	0.00299508	0.00255439	NR4A1,KCNJ12,TNFRSF11B,CHRNA1,RXRG,OXTR,ITGB2,ADGRL3,IL12RB2,F2,PLAUR,CCKBR,DRD5,SFRP5,CHRNG,CHRND,CD163	17
GO:0008092	Morfological function	cytoskeletal protein binding	0.134921	0.0566521	0.00062565	0.0213149	0.0181787	CAPN3,CAPG,MYH1,TMOD4,MYH2,SKA1,BIRC5,PTPRN,FAM83D,KIF20A,MAPT,MYOZ2,TNNI3,TAGLN,TNNT3,TCAP,GMFG	17
GO:0004871	Morfological function	signal transducer activity	0.126984	0.0520379	0.000700124	0.0213149	0.0181787	NR4A1,GNG2,TNFRSF11B,CHRNA1,RXRG,OXTR,ITGB2,ADGRL3,IL12RB2,F2,PLAUR,CCKBR,DRD5,SFRP5,CHRNG,CHRND	16
GO:0038023	Morfological function	signaling receptor activity	0.119048	0.0343502	1.98167e-05	0.00299508	0.00255439	NR4A1,TNFRSF11B,CHRNA1,RXRG,OXTR,ITGB2,ADGRL3,IL12RB2,F2,PLAUR,CCKBR,DRD5,SFRP5,CHRNG,CHRND	15
GO:0099600	Morfological function	transmembrane receptor activity	0.0952381	0.0307613	0.000413187	0.0188689	0.0160926	KCNJ12,TNFRSF11B,CHRNA1,OXTR,ITGB2,ADGRL3,IL12RB2,CCKBR,DRD5,SFRP5,CHRNG,CHRND	12
GO:0019901	Morfological function	protein kinase binding	0.0873016	0.0251218	0.000264786	0.0145103	0.0123752	PKIA,CKS2,CCNA2,CCNB1,KIF20A,MAPT,AURKA,ITGB2,PRKAG3,TNNI3,GRB7	11
GO:0019900	Morfological function	kinase binding	0.0873016	0.0279416	0.000670372	0.0213149	0.0181787	PKIA,CKS2,CCNA2,CCNB1,KIF20A,MAPT,AURKA,ITGB2,PRKAG3,TNNI3,GRB7	11
GO:0004888	Morfological function	transmembrane signaling receptor activity	0.0873016	0.0287106	0.000844367	0.0231357	0.0197315	TNFRSF11B,CHRNA1,OXTR,ITGB2,ADGRL3,IL12RB2,CCKBR,DRD5,SFRP5,CHRNG,CHRND	11
GO:0030414	Morfological function	peptidase inhibitor activity	0.047619	0.0102538	0.00156982	0.0391027	0.0333492	SERPINE1,BIRC5,A2M,C3,SERPINA1,PI16	6
GO:0070405	Morfological function	ammonium ion binding	0.031746	0.0287106	0.000187432	0.0128391	0.01095	APOA1,CHRNA1,CHRNG,CHRND	4
GO:0044430	Cellular component	cytoskeletal part	0.147436	0.0813574	0.0034264	0.0284702	0.0217014	CAPG,MYH1,CAMK2B,TMOD4,MYH2,AURKB,SKA1,BIRC5,CKAP2L,FAM83D,CCNB1,KIF20A,MAPT,AURKA,CDK1,GSG2,TNNI3,CKAP2,ERCC6L,TNNT3,SPDL1,ASPM,CCNF	23
GO:0015630	Cellular component	microtubule cytoskeleton	0.121795	0.065695	0.0061294	0.0429058	0.032705	CAPG,CAMK2B,AURKB,SKA1,BIRC5,CKAP2L,CCNB2,FAM83D,CCNB1,KIF20A,MAPT,AURKA,CDK1,GSG2,CKAP2,ERCC6L,SPDL1,ASPM,CCNF	19
GO:0005887	Cellular component	integral component of plasma membrane	0.108974	0.0432891	0.000352271	0.006501	0.00495539	SCN3B,KCNJ12,TNFRSF11B,CHRNA1,OXTR,C7,ITGB2,ADGRL3,IL12RB2,PLAUR,IL6,SLC6A13,CHRNG,TSPAN18,CHRND,SLC6A2,AQP3	17
GO:0031226	Cellular component	intrinsic component of plasma membrane	0.108974	0.046117	0.00073572	0.00878536	0.00669665	SCN3B,KCNJ12,TNFRSF11B,CHRNA1,OXTR,C7,ITGB2,ADGRL3,IL12RB2,PLAUR,IL6,SLC6A13,CHRNG,TSPAN18,CHRND,SLC6A2,AQP3	17
GO:0005694	Cellular component	chromosome	0.108974	0.0474222	0.0010091	0.0102424	0.00780729	HMGB2,AURKB,SKA1,BIRC5,SPC24,GINS4,CENPN,CCNB1,AURKA,CDK1,GSG2,ERCC6L,SPDL1,UHRF1,MIS18A,ASF1B,HIST1H2BN	17
GO:0044427	Cellular component	chromosomal part	0.102564	0.0417664	0.000696694	0.00878536	0.00669665	HMGB2,AURKB,SKA1,BIRC5,SPC24,GINS4,CENPN,CCNB1,AURKA,CDK1,ERCC6L,SPDL1,UHRF1,MIS18A,ASF1B,HIST1H2BN	16
GO:0097458	Cellular component	neuron part	0.0961538	0.0480748	0.00747493	0.0459822	0.0350499	LRRC7,UCHL1,PTPRN,NDRG2,MAPT,AURKA,RDH8,ADGRL3,SLC6A13,CXADR,C4A,TMEM100,SLC6A2,STX19,PPP1R1B	15
GO:0030016	Cellular component	myofibril	0.0833333	0.0132695	7.70182e-08	6.2118e-06	4.73494e-06	CAPN3,MYH1,TMOD4,MYH2,MURC,SCN3B,CRYAB,MYOZ2,TNNI3,TNNT3,TCAP,SMPX,MYOM1	13
GO:0043292	Cellular component	contractile fiber	0.0833333	0.0137046	1.15767e-07	6.2118e-06	4.73494e-06	CAPN3,MYH1,TMOD4,MYH2,MURC,SCN3B,CRYAB,MYOZ2,TNNI3,TNNT3,TCAP,SMPX,MYOM1	13
GO:0005819	Cellular component	spindle	0.0833333	0.0208832	1.6891e-05	0.000489838	0.000373379	CAPG,AURKB,SKA1,BIRC5,CKAP2L,FAM83D,CCNB1,KIF20A,AURKA,CDK1,GSG2,SPDL1,ASPM	13
GO:0030017	Cellular component	sarcomere	0.0769231	0.0115293	1.224e-07	6.2118e-06	4.73494e-06	CAPN3,MYH1,TMOD4,MURC,SCN3B,CRYAB,MYOZ2,TNNI3,TNNT3,TCAP,SMPX,MYOM1	12
GO:0044449	Cellular component	contractile fiber part	0.0769231	0.0115293	1.224e-07	6.2118e-06	4.73494e-06	CAPN3,MYH1,TMOD4,MURC,SCN3B,CRYAB,MYOZ2,TNNI3,TNNT3,TCAP,SMPX,MYOM1	12
GO:0005815	Cellular component	microtubule organizing center	0.0769231	0.0343702	0.00693071	0.0439667	0.0335136	CAPG,CAMK2B,AURKB,BIRC5,CKAP2L,CCNB1,AURKA,CDK1,GSG2,ERCC6L,SPDL1,CCNF	12
GO:0098687	Cellular component	chromosomal region	0.0705128	0.019578	0.000198228	0.00447114	0.00340813	AURKB,SKA1,BIRC5,SPC24,CENPN,CCNB1,AURKA,CDK1,ERCC6L,SPDL1,MIS18A	11
GO:0098797	Cellular component	plasma membrane protein complex	0.0705128	0.023276	0.000897696	0.010124	0.00771704	SCN3B,GNG2,CHRNA1,IGF1,C7,ITGB2,IL12RB2,GJD2,IL6,CHRNG,CHRND	11
GO:0000793	Cellular component	condensed chromosome	0.0641026	0.0123994	1.65877e-05	0.000489838	0.000373379	HMGB2,AURKB,SKA1,BIRC5,SPC24,CENPN,CCNB1,AURKA,ERCC6L,SPDL1	10
GO:0000775	Cellular component	chromosome, centromeric region	0.0641026	0.0132695	3.08153e-05	0.000781937	0.000596032	AURKB,SKA1,BIRC5,SPC24,CENPN,CCNB1,AURKA,ERCC6L,SPDL1,MIS18A	10
GO:0005813	Cellular component	centrosome	0.0641026	0.0241462	0.00410522	0.0308652	0.023527	CAPG,AURKB,BIRC5,CKAP2L,CCNB1,AURKA,CDK1,GSG2,ERCC6L,CCNF	10
GO:0000779	Cellular component	condensed chromosome, centromeric region	0.0576923	0.00870133	5.25773e-06	0.000213464	0.000162713	AURKB,SKA1,BIRC5,SPC24,CENPN,CCNB1,AURKA,ERCC6L,SPDL1	9
GO:0030018	Cellular component	Z disc	0.0384615	0.00696106	0.000604419	0.00876408	0.00668043	CAPN3,MURC,SCN3B,CRYAB,MYOZ2,TCAP	6
GO:0031674	Cellular component	I band	0.0384615	0.00804873	0.00134782	0.013029	0.00993133	CAPN3,MURC,SCN3B,CRYAB,MYOZ2,TCAP	6
GO:0007049	Biological process	cell cycle	0.225352	0.0861948	2.19748e-07	6.29944e-05	5.43201e-05	PKIA,AURKB,SKA1,BIRC5,NR4A1,MYB,UBE2C,KIAA0101,SPC24,CKS2,CCNB2,FAM83D,CENPN,CCNA2,CCNB1,KIF20A,AURKA,CDK1,E2F8,MND1,GSG2,AFAP1L2,CKAP2,ERCC6L,SPDL1,ASPM,UHRF1,MIS18A,DNA2,MCM5,CCNF,CD28	32
GO:0016310	Biological process	phosphorylation	0.197183	0.111656	0.00167387	0.0449853	0.0387909	PPM1L,CAMK2B,UCHL1,PKIA,AURKB,BIRC5,APOA1,CKS2,FAM83D,TNFRSF11B,CKMT2,TK1,CCNA2,CCNB1,MEF2C,AURKA,PGAM2,CDK1,ITGB2,SCG2,GSG2,AFAP1L2,F2,PLAUR,C3,IL6,IGFBP3,PPP1R1B	28
GO:0010605	Biological process	negative regulation of macromolecule metabolic process	0.183099	0.0920346	0.000424578	0.020865	0.0179919	CAPN3,UCHL1,PKIA,FHL2,SERPINE1,HMGB2,MYF6,AURKB,BIRC5,NR4A1,RBFOX2,MEF2C,E2F8,CRYAB,F2,PLAUR,A2M,C3,UHRF1,IL6,SERPINA1,PI16,GRB7,LMCD1,IGFBP3,PPP1R1B	26
GO:0031324	Biological process	negative regulation of cellular metabolic process	0.183099	0.0953048	0.000728802	0.025233	0.0217584	CAPN3,UCHL1,PKIA,FHL2,SERPINE1,HMGB2,MYF6,AURKB,BIRC5,NR4A1,RBFOX2,MEF2C,E2F8,CRYAB,F2,PLAUR,A2M,C3,UHRF1,IL6,SERPINA1,PI16,GRB7,LMCD1,IGFBP3,PPP1R1B	26
GO:0009892	Biological process	negative regulation of metabolic process	0.183099	0.101145	0.00176293	0.0459929	0.0396598	CAPN3,UCHL1,PKIA,FHL2,SERPINE1,HMGB2,MYF6,AURKB,BIRC5,NR4A1,RBFOX2,MEF2C,E2F8,CRYAB,F2,PLAUR,A2M,C3,UHRF1,IL6,SERPINA1,PI16,GRB7,LMCD1,IGFBP3,PPP1R1B	26
GO:0000278	Biological process	mitotic cell cycle	0.176056	0.0457837	2.98032e-09	4.68869e-06	4.04306e-06	PKIA,AURKB,SKA1,BIRC5,MYB,UBE2C,SPC24,CKS2,CCNB2,FAM83D,CENPN,CCNA2,CCNB1,KIF20A,AURKA,CDK1,E2F8,GSG2,AFAP1L2,ERCC6L,SPDL1,ASPM,MIS18A,CCNF,CD28	25
GO:0022402	Biological process	cell cycle process	0.176056	0.0588648	4.86884e-07	0.000119634	0.000103161	PKIA,AURKB,SKA1,BIRC5,UBE2C,SPC24,CKS2,CCNB2,FAM83D,CENPN,CCNA2,CCNB1,KIF20A,AURKA,CDK1,E2F8,MND1,GSG2,ERCC6L,SPDL1,ASPM,MIS18A,DNA2,CCNF,CD28	25
GO:0008283	Biological process	cell proliferation	0.176056	0.0754497	4.34969e-05	0.00434533	0.00374698	UCHL1,HMGB2,BIRC5,NR4A1,APOA1,GNG2,CKS2,FAM83D,TNFRSF11B,GINS4,CCNB1,IRF6,MEF2C,IGF1,CDK1,E2F8,SCG2,TGFBI,F2,CDCA7,CCKBR,IL6,SFRP5,IGFBP3,CD28	25
GO:0006468	Biological process	protein phosphorylation	0.176056	0.0822238	0.000178282	0.0109516	0.00944361	PPM1L,CAMK2B,UCHL1,PKIA,AURKB,BIRC5,APOA1,CKS2,FAM83D,TNFRSF11B,CCNA2,CCNB1,MEF2C,AURKA,CDK1,ITGB2,SCG2,GSG2,AFAP1L2,F2,PLAUR,C3,IL6,IGFBP3,PPP1R1B	25
GO:0048285	Biological process	organelle fission	0.15493	0.037608	8.17795e-09	4.68869e-06	4.04306e-06	MTFR2,AURKB,SKA1,BIRC5,UBE2C,SPC24,CKS2,CCNB2,FAM83D,CENPN,CCNA2,CCNB1,AURKA,CDK1,MND1,GSG2,ERCC6L,SPDL1,ASPM,MIS18A,CCNF,CD28	22
GO:1903047	Biological process	mitotic cell cycle process	0.15493	0.0397103	2.28655e-08	7.86574e-06	6.78264e-06	PKIA,AURKB,SKA1,BIRC5,UBE2C,SPC24,CKS2,CCNB2,FAM83D,CENPN,CCNA2,CCNB1,KIF20A,AURKA,CDK1,GSG2,ERCC6L,SPDL1,ASPM,MIS18A,CCNF,CD28	22
GO:0000280	Biological process	nuclear division	0.147887	0.0341042	7.25981e-09	4.68869e-06	4.04306e-06	AURKB,SKA1,BIRC5,UBE2C,SPC24,CKS2,CCNB2,FAM83D,CENPN,CCNA2,CCNB1,AURKA,CDK1,MND1,GSG2,ERCC6L,SPDL1,ASPM,MIS18A,CCNF,CD28	21
GO:0007067	Biological process	mitotic nuclear division	0.133803	0.0289652	1.39808e-08	6.01176e-06	5.18395e-06	AURKB,SKA1,BIRC5,UBE2C,SPC24,CCNB2,FAM83D,CENPN,CCNA2,CCNB1,AURKA,CDK1,GSG2,ERCC6L,SPDL1,ASPM,MIS18A,CCNF,CD28	19
GO:0051301	Biological process	cell division	0.133803	0.0378416	1.09322e-06	0.000185358	0.000159835	AURKB,SKA1,BIRC5,UBE2C,SPC24,CKS2,CCNB2,FAM83D,CCNA2,CCNB1,KIF20A,AURKA,CDK1,E2F8,ERCC6L,SPDL1,ASPM,MIS18A,CCNF	19
GO:0003008	Biological process	system process	0.133803	0.0586312	0.000530253	0.0233855	0.0201654	UCHL1,TMOD4,APOA1,SCN3B,CHRNA1,MEF2C,RDH8,OXTR,TNNI3,GJD2,TNNT3,TCAP,DRD5,JSRP1,SMPX,LMCD1,TMEM100,AQP3,PPP1R1B	19
GO:0009719	Biological process	response to endogenous stimulus	0.126761	0.0572296	0.00106646	0.0327554	0.028245	FHL2,NR4A1,RBFOX2,GNG2,ABAT,CHRNA1,MEF2C,RXRG,IGF1,OXTR,ITGB2,ZCCHC12,IL6,CHRNG,IGFBP3,CHRND,TMEM100,PPP1R1B	18
GO:0051336	Biological process	regulation of hydrolase activity	0.126761	0.0597991	0.00176484	0.0459929	0.0396598	SERPINE1,ARHGAP36,HMGB2,BIRC5,NR4A1,APOA1,MEF2C,IGF1,CRYAB,ARHGEF39,TNNI3,TNNT3,PLAUR,A2M,C3,SERPINA1,PI16,ALS2CL	18
GO:0051726	Biological process	regulation of cell cycle	0.119718	0.0434478	0.000113666	0.00782023	0.00674339	PKIA,AURKB,BIRC5,NR4A1,UBE2C,KIAA0101,CKS2,FAM83D,CCNA2,CCNB1,AURKA,CDK1,E2F8,GSG2,AFAP1L2,CCNF,CD28	17
GO:0044092	Biological process	negative regulation of molecular function	0.119718	0.0497547	0.000580315	0.0243449	0.0209927	UCHL1,PKIA,SERPINE1,BIRC5,NR4A1,APOA1,AURKA,IGF1,CRYAB,TNNI3,PLAUR,A2M,C3,SFRP5,SERPINA1,PI16,PPP1R1B	17
GO:0051248	Biological process	negative regulation of protein metabolic process	0.119718	0.0511563	0.000798345	0.0264068	0.0227706	CAPN3,UCHL1,PKIA,SERPINE1,BIRC5,NR4A1,CRYAB,F2,PLAUR,A2M,C3,IL6,SERPINA1,PI16,GRB7,IGFBP3,PPP1R1B	17
GO:0061061	Biological process	muscle structure development	0.112676	0.0275637	1.19e-06	0.000185358	0.000159835	CAPN3,UCHL1,FHL2,TMOD4,MURC,MYF6,NR4A1,CHRNA1,MEF2C,CRYAB,MYOZ2,TNNI3,TCAP,CXADR,IGFBP3,CHRND	16
GO:0007267	Biological process	cell-cell signaling	0.112676	0.0474188	0.000972292	0.0304062	0.0262193	VGF,BIRC5,PTPRN,SCN3B,CHRNA1,NDRG2,MEF2C,GJD2,IL6,DRD5,SFRP5,SLC6A13,CHRNG,CHRND,STX19,SH2D1A	16
GO:0032269	Biological process	negative regulation of cellular protein metabolic process	0.112676	0.0495211	0.00154462	0.0436284	0.0376208	CAPN3,UCHL1,PKIA,SERPINE1,BIRC5,NR4A1,CRYAB,F2,PLAUR,A2M,C3,SERPINA1,PI16,GRB7,IGFBP3,PPP1R1B	16
GO:0043086	Biological process	negative regulation of catalytic activity	0.105634	0.0385424	0.000312138	0.0168177	0.0145019	UCHL1,PKIA,SERPINE1,BIRC5,NR4A1,APOA1,IGF1,CRYAB,TNNI3,PLAUR,A2M,C3,SERPINA1,PI16,PPP1R1B	15
GO:0043066	Biological process	negative regulation of apoptotic process	0.0985915	0.0364401	0.000569125	0.0243449	0.0209927	CAPN3,FHL2,SERPINE1,AURKB,BIRC5,NR4A1,MEF2C,AURKA,IGF1,CDK1,CRYAB,SCG2,PLAUR,IL6	14
GO:0043069	Biological process	negative regulation of programmed cell death	0.0985915	0.037608	0.000782159	0.0263787	0.0227464	CAPN3,FHL2,SERPINE1,AURKB,BIRC5,NR4A1,MEF2C,AURKA,IGF1,CDK1,CRYAB,SCG2,PLAUR,IL6	14
GO:0060548	Biological process	negative regulation of cell death	0.0985915	0.0399439	0.00141491	0.0419594	0.0361816	CAPN3,FHL2,SERPINE1,AURKB,BIRC5,NR4A1,MEF2C,AURKA,IGF1,CDK1,CRYAB,SCG2,PLAUR,IL6	14
GO:0010564	Biological process	regulation of cell cycle process	0.0915493	0.0238262	2.51e-05	0.00272219	0.00234735	PKIA,AURKB,BIRC5,UBE2C,FAM83D,CCNA2,CCNB1,AURKA,CDK1,E2F8,GSG2,CCNF,CD28	13
GO:0051276	Biological process	chromosome organization	0.0915493	0.0266293	8.26e-05	0.00642635	0.00554145	HMGB2,AURKB,UBE2C,GINS4,CENPN,CCNB1,GSG2,SPDL1,MIS18A,DNA2,MCM5,ASF1B,HIST1H2BN	13
GO:0051346	Biological process	negative regulation of hydrolase activity	0.084507	0.019388	1.43e-05	0.00180904	0.00155994	SERPINE1,BIRC5,NR4A1,APOA1,IGF1,CRYAB,TNNI3,PLAUR,A2M,C3,SERPINA1,PI16	12
GO:0010243	Biological process	response to organonitrogen compound	0.0774648	0.0256949	0.000924301	0.0294407	0.0253867	NR4A1,GNG2,ABAT,CHRNA1,MEF2C,IGF1,OXTR,CHRNG,IGFBP3,CHRND,PPP1R1B	11
GO:0045861	Biological process	negative regulation of proteolysis	0.0704225	0.0158841	6.58e-05	0.00565467	0.00487603	SERPINE1,BIRC5,NR4A1,CRYAB,F2,PLAUR,A2M,C3,SERPINA1,PI16	10
GO:0007059	Biological process	chromosome segregation	0.0704225	0.0170521	0.000121918	0.00806532	0.00695473	AURKB,SKA1,BIRC5,UBE2C,FAM83D,CENPN,CCNB1,GSG2,SPDL1,MIS18A	10
GO:0042692	Biological process	muscle cell differentiation	0.0704225	0.0186872	0.000264896	0.0151874	0.0130961	CAPN3,UCHL1,FHL2,TMOD4,MYF6,MEF2C,MYOZ2,TCAP,CXADR,IGFBP3	10
GO:0000226	Biological process	microtubule cytoskeleton organization	0.0704225	0.023359	0.00158087	0.0438563	0.0378173	AURKB,SKA1,BIRC5,KIAA0101,KIF20A,MAPT,AURKA,SPDL1,ASPM,CCNF	10
GO:0010466	Biological process	negative regulation of peptidase activity	0.0633803	0.0126139	5.62e-05	0.0050856	0.00438532	SERPINE1,BIRC5,NR4A1,CRYAB,PLAUR,A2M,C3,SERPINA1,PI16	9
GO:0051146	Biological process	striated muscle cell differentiation	0.0633803	0.0130811	7.56e-05	0.00619467	0.00534167	CAPN3,UCHL1,FHL2,TMOD4,MYF6,MEF2C,MYOZ2,TCAP,CXADR	9

## Sheet: GO_SM1-SM0
Gene ontology (GO) enrichment analysis for SM1-SM0 contrast
ID	Term	Description	GeneRatio	BgRatio	pvalue	p.adjust	qvalue	geneSymbol	Count
GO:0043292	Cellular component	contractile fiber	0.2	0.0137046	7.4758e-10	9.71854e-08	7.86926e-08	FBXL22,TNNT2,TNNC1,TNNT3,TRIM54,MYOZ1,ACTC1,CDK5R1,TNNT1,PDLIM3	10
GO:0030017	Cellular component	sarcomere	0.18	0.0115293	3.10206e-09	1.34422e-07	1.08844e-07	FBXL22,TNNT2,TNNC1,TNNT3,TRIM54,MYOZ1,ACTC1,TNNT1,PDLIM3	9
GO:0044449	Cellular component	contractile fiber part	0.18	0.0115293	3.10206e-09	1.34422e-07	1.08844e-07	FBXL22,TNNT2,TNNC1,TNNT3,TRIM54,MYOZ1,ACTC1,TNNT1,PDLIM3	9
GO:0030016	Cellular component	myofibril	0.18	0.0132695	1.13756e-08	3.69706e-07	2.99357e-07	FBXL22,TNNT2,TNNC1,TNNT3,TRIM54,MYOZ1,ACTC1,TNNT1,PDLIM3	9
GO:0015629	Cellular component	actin cytoskeleton	0.18	0.022841	1.37769e-06	3.58198e-05	2.90039e-05	TNNT2,TNNC1,MYLPF,TNNT3,MYOZ1,ACTC1,NFE2,TNNT1,PDLIM3	9
GO:0031674	Cellular component	I band	0.1	0.00804873	4.16254e-05	0.000901884	0.00073027	FBXL22,TRIM54,MYOZ1,ACTC1,PDLIM3	5
GO:0030018	Cellular component	Z disc	0.08	0.00696106	0.000355948	0.00661047	0.00535261	FBXL22,TRIM54,MYOZ1,PDLIM3	4
GO:0045202	Cellular component	synapse	0.14	0.0280618	0.000425501	0.00691439	0.0055987	PDE2A,PRKCG,CHRNG,CDK5R1,SYP,CHRND,ACHE	7
GO:0034702	Cellular component	ion channel complex	0.08	0.0108767	0.0019741	0.0285148	0.0230889	CACNB1,CHRNG,CACNG1,CHRND	4
GO:0050879	Biological process	multicellular organismal movement	0.0909091	0.00280308	4.528e-06	0.0019493	0.0018541	TNNC1,TNNT3,CHRND,TNNT1	4
GO:0050881	Biological process	musculoskeletal movement	0.0909091	0.00280308	4.528e-06	0.0019493	0.0018541	TNNC1,TNNT3,CHRND,TNNT1	4
GO:0044057	Biological process	regulation of system process	0.159091	0.0203224	2.33783e-05	0.00670956	0.00638186	DBH,TNNT2,TNNC1,MYOG,TNNT3,UTS2R,TNNT1	7
GO:0090257	Biological process	regulation of muscle system process	0.113636	0.010278	7.32775e-05	0.015773	0.0150026	TNNT2,TNNC1,MYOG,TNNT3,TNNT1	5
GO:0003009	Biological process	skeletal muscle contraction	0.0681818	0.00256949	0.000157865	0.0238719	0.0227059	TNNC1,TNNT3,TNNT1	3
GO:0061061	Biological process	muscle structure development	0.159091	0.0275637	0.000166355	0.0238719	0.0227059	TNNC1,MYLPF,MYOG,TRIM54,MYOZ1,ACTC1,CHRND	7
GO:0006937	Biological process	regulation of muscle contraction	0.0909091	0.00747489	0.000283162	0.0348289	0.0331278	TNNT2,TNNC1,TNNT3,TNNT1	4
GO:0043279	Biological process	response to alkaloid	0.0681818	0.00327026	0.000340824	0.0366812	0.0348896	PRKCG,CHRNG,CHRND	3
GO:0007517	Biological process	muscle organ development	0.113636	0.0156505	0.000546913	0.041675	0.0396395	TNNC1,MYLPF,MYOG,ACTC1,CHRND	5
GO:0043502	Biological process	regulation of muscle adaptation	0.0681818	0.00397103	0.000623121	0.041675	0.0396395	TNNC1,MYOG,TNNT1	3
GO:0014706	Biological process	striated muscle tissue development	0.113636	0.0163513	0.000669918	0.041675	0.0396395	TNNC1,MYLPF,MYOG,ACTC1,CHRND	5
GO:0055001	Biological process	muscle cell development	0.0909091	0.0095772	0.000745531	0.041675	0.0396395	MYOG,TRIM54,MYOZ1,ACTC1	4
GO:0003008	Biological process	system process	0.204545	0.0586312	0.000821102	0.041675	0.0396395	DBH,PDE2A,TNNT2,TNNC1,MYOG,TNNT3,UTS2R,ACTC1,TNNT1	9
GO:0060537	Biological process	muscle tissue development	0.113636	0.0172857	0.000864904	0.041675	0.0396395	TNNC1,MYLPF,MYOG,ACTC1,CHRND	5
GO:0003012	Biological process	muscle system process	0.113636	0.0175193	0.000919657	0.041675	0.0396395	TNNT2,TNNC1,MYOG,TNNT3,TNNT1	5
GO:0007268	Biological process	chemical synaptic transmission	0.113636	0.0175193	0.000919657	0.041675	0.0396395	CACNB1,CHRNG,SYP,CHRND,SLC6A13	5
GO:0098916	Biological process	anterograde trans-synaptic signaling	0.113636	0.0175193	0.000919657	0.041675	0.0396395	CACNB1,CHRNG,SYP,CHRND,SLC6A13	5
GO:0099536	Biological process	synaptic signaling	0.113636	0.0175193	0.000919657	0.041675	0.0396395	CACNB1,CHRNG,SYP,CHRND,SLC6A13	5
GO:0099537	Biological process	trans-synaptic signaling	0.113636	0.0175193	0.000919657	0.041675	0.0396395	CACNB1,CHRNG,SYP,CHRND,SLC6A13	5
GO:0043500	Biological process	muscle adaptation	0.0681818	0.00467181	0.00102238	0.0440135	0.0418638	TNNC1,MYOG,TNNT1	3

## Sheet: GO_SM4-SM0
Gene ontology (GO) enrichment analysis for SM4-SM0 contrast
ID	Term	Description	GeneRatio	BgRatio	pvalue	p.adjust	qvalue	geneSymbol	Count
GO:0008092	Morfological function	cytoskeletal protein binding	0.187919	0.0566521	8.4132e-09	2.38093e-06	2.10773e-06	TMOD1,MYOZ2,CAV3,MYH1,SKA1,CAPN3,BIRC5,ACTN2,PLK1,DES,KIF20A,ACTN3,FAM83D,NUSAP1,ACTC1,TNNT3,MX2,TNNC1,CORO2A,TRIM54,CSRP3,MYH2,TNNT1,TCAP,MYOZ1,PTPRN,MYL3,PDLIM3	28
GO:0003690	Morfological function	double-stranded DNA binding	0.0939597	0.0248654	1.38012e-05	0.00195288	0.00172879	MYF6,HMGB2,NEIL3,MEF2C,UHRF1,MCM5,E2F8,PCNA,RXRG,MND1,RAD51,HMGB3,LMO2,GATA5	14
GO:0003678	Morfological function	DNA helicase activity	0.033557	0.00307613	4.84774e-05	0.00457304	0.00404829	MCM3,GINS4,MCM5,GINS1,DNA2	5
GO:0044430	Cellular component	cytoskeletal part	0.214689	0.0813574	1.294e-08	4.12231e-07	3.54147e-07	TMOD1,ACTA1,MYL1,AURKB,MYH1,SKA1,BIRC5,PLK1,CKAP2L,TUBA4A,DES,KIF20A,FAM83D,TUBA1D,NUSAP1,CCNF,AURKA,ACTC1,TNNT3,TPX2,CCNB1,KRT78,PCNA,TNNC1,TRIM54,MYH2,RAD51,TNNT1,SPDL1,TNNT2,MYL2,CDK1,MYLPF,SKA3,CKAP2,ASPM,ERCC6L,MYL3	38
GO:0030016	Cellular component	myofibril	0.146893	0.0132695	1.01822e-21	2.27062e-19	1.95069e-19	TMOD1,MURC,MYOZ2,ACTA1,MYL1,MYH1,SMPX,CAPN3,MYOM1,ACTN2,SCN3B,CRYAB,DES,ACTC1,TNNT3,TNNC1,TRIM54,CSRP3,MYH2,TNNT1,TNNT2,MYL2,TCAP,MYOZ1,MYL3,PDLIM3	26
GO:0043292	Cellular component	contractile fiber	0.146893	0.0137046	2.79783e-21	3.11959e-19	2.68003e-19	TMOD1,MURC,MYOZ2,ACTA1,MYL1,MYH1,SMPX,CAPN3,MYOM1,ACTN2,SCN3B,CRYAB,DES,ACTC1,TNNT3,TNNC1,TRIM54,CSRP3,MYH2,TNNT1,TNNT2,MYL2,TCAP,MYOZ1,MYL3,PDLIM3	26
GO:0030017	Cellular component	sarcomere	0.135593	0.0115293	7.05272e-21	3.93189e-19	3.37788e-19	TMOD1,MURC,MYOZ2,ACTA1,MYH1,SMPX,CAPN3,MYOM1,ACTN2,SCN3B,CRYAB,DES,ACTC1,TNNT3,TNNC1,TRIM54,CSRP3,TNNT1,TNNT2,MYL2,TCAP,MYOZ1,MYL3,PDLIM3	24
GO:0044449	Cellular component	contractile fiber part	0.135593	0.0115293	7.05272e-21	3.93189e-19	3.37788e-19	TMOD1,MURC,MYOZ2,ACTA1,MYH1,SMPX,CAPN3,MYOM1,ACTN2,SCN3B,CRYAB,DES,ACTC1,TNNT3,TNNC1,TRIM54,CSRP3,TNNT1,TNNT2,MYL2,TCAP,MYOZ1,MYL3,PDLIM3	24
GO:0005694	Cellular component	chromosome	0.135593	0.0474222	2.17733e-06	3.23697e-05	2.78087e-05	HMGB2,AURKB,SKA1,SPC24,BIRC5,CENPN,PLK1,CHAF1A,UHRF1,GINS4,NUSAP1,ASF1B,AURKA,CCNB1,MIS18A,PCNA,RAD51,SPDL1,CDK1,GINS1,SKA3,ERCC6L,HMGB3,SPC25	24
GO:0015630	Cellular component	microtubule cytoskeleton	0.135593	0.065695	0.000466475	0.00358703	0.00308161	AURKB,SKA1,BIRC5,CCNB2,PLK1,CKAP2L,TUBA4A,KIF20A,FAM83D,TUBA1D,NUSAP1,CCNF,AURKA,TPX2,CCNB1,PCNA,TRIM54,RAD51,SPDL1,CDK1,SKA3,CKAP2,ASPM,ERCC6L	24
GO:0044427	Cellular component	chromosomal part	0.124294	0.0417664	3.08995e-06	4.05329e-05	3.48217e-05	HMGB2,AURKB,SKA1,SPC24,BIRC5,CENPN,PLK1,CHAF1A,UHRF1,GINS4,ASF1B,AURKA,CCNB1,MIS18A,PCNA,RAD51,SPDL1,CDK1,GINS1,SKA3,ERCC6L,SPC25	22
GO:0099080	Cellular component	supramolecular complex	0.107345	0.0332826	4.66868e-06	4.95769e-05	4.25915e-05	TMOD1,ACTA1,AURKB,SKA1,BIRC5,PLK1,TUBA4A,DES,KIF20A,TUBA1D,NUSAP1,AURKA,ACTC1,TPX2,KRT78,TRIM54,CDK1,SKA3,CKAP2	19
GO:0099081	Cellular component	supramolecular polymer	0.107345	0.0332826	4.66868e-06	4.95769e-05	4.25915e-05	TMOD1,ACTA1,AURKB,SKA1,BIRC5,PLK1,TUBA4A,DES,KIF20A,TUBA1D,NUSAP1,AURKA,ACTC1,TPX2,KRT78,TRIM54,CDK1,SKA3,CKAP2	19
GO:0099512	Cellular component	supramolecular fiber	0.107345	0.0332826	4.66868e-06	4.95769e-05	4.25915e-05	TMOD1,ACTA1,AURKB,SKA1,BIRC5,PLK1,TUBA4A,DES,KIF20A,TUBA1D,NUSAP1,AURKA,ACTC1,TPX2,KRT78,TRIM54,CDK1,SKA3,CKAP2	19
GO:0099513	Cellular component	polymeric cytoskeletal fiber	0.107345	0.0332826	4.66868e-06	4.95769e-05	4.25915e-05	TMOD1,ACTA1,AURKB,SKA1,BIRC5,PLK1,TUBA4A,DES,KIF20A,TUBA1D,NUSAP1,AURKA,ACTC1,TPX2,KRT78,TRIM54,CDK1,SKA3,CKAP2	19
GO:0015629	Cellular component	actin cytoskeleton	0.0960452	0.022841	3.54116e-07	6.07445e-06	5.21855e-06	TMOD1,MYOZ2,ACTA1,MYL1,MYH1,ACTC1,TNNT3,TNNC1,CORO2A,MYH2,TNNT1,TNNT2,MYL2,MYOZ1,MYLPF,MYL3,PDLIM3	17
GO:0098687	Cellular component	chromosomal region	0.0903955	0.019578	2.10689e-07	4.69837e-06	4.03636e-06	AURKB,SKA1,SPC24,BIRC5,CENPN,PLK1,AURKA,CCNB1,MIS18A,PCNA,RAD51,SPDL1,CDK1,SKA3,ERCC6L,SPC25	16
GO:0005819	Cellular component	spindle	0.0847458	0.0208832	2.85578e-06	3.98024e-05	3.41942e-05	AURKB,SKA1,BIRC5,PLK1,CKAP2L,KIF20A,FAM83D,NUSAP1,AURKA,TPX2,CCNB1,SPDL1,CDK1,SKA3,ASPM	15
GO:0031674	Cellular component	I band	0.079096	0.00804873	2.65985e-11	1.18629e-09	1.01914e-09	MURC,MYOZ2,CAPN3,ACTN2,SCN3B,CRYAB,DES,ACTC1,TRIM54,CSRP3,TCAP,MYOZ1,MYL3,PDLIM3	14
GO:0000793	Cellular component	condensed chromosome	0.079096	0.0123994	1.70455e-08	4.22349e-07	3.62839e-07	HMGB2,AURKB,SKA1,SPC24,BIRC5,CENPN,PLK1,AURKA,CCNB1,RAD51,SPDL1,SKA3,ERCC6L,SPC25	14
GO:0005874	Cellular component	microtubule	0.079096	0.0247988	0.0001008	0.000864554	0.000742737	AURKB,SKA1,BIRC5,PLK1,TUBA4A,KIF20A,TUBA1D,NUSAP1,AURKA,TPX2,TRIM54,CDK1,SKA3,CKAP2	14
GO:0000775	Cellular component	chromosome, centromeric region	0.0734463	0.0132695	3.4324e-07	6.07445e-06	5.21855e-06	AURKB,SKA1,SPC24,BIRC5,CENPN,PLK1,AURKA,CCNB1,MIS18A,SPDL1,SKA3,ERCC6L,SPC25	13
GO:0030018	Cellular component	Z disc	0.0677966	0.00696106	8.45e-10	3.14e-08	2.7e-08	MURC,MYOZ2,CAPN3,ACTN2,SCN3B,CRYAB,DES,TRIM54,CSRP3,TCAP,MYOZ1,PDLIM3	12
GO:0016459	Cellular component	myosin complex	0.0338983	0.0039156	3.78e-05	0.000366316	0.000314702	MYL1,MYH1,MYH2,MYL2,MYLPF,MYL3	6
GO:0042383	Cellular component	sarcolemma	0.0338983	0.006526	0.000821785	0.0061086	0.00524789	CAV3,CAPN3,CACNB1,DES,SGCG,SLC2A4	6
GO:0007049	Biological process	cell cycle	0.219512	0.0861948	7.51992e-08	1.0083e-05	9.30095e-06	AURKB,UBE2C,SKA1,SPC24,BIRC5,CCNB2,CENPN,CKS2,PLK1,MCM3,KIAA0101,CHAF1A,CCNA2,UHRF1,KIF20A,FAM83D,MCM5,NUSAP1,CCNF,AURKA,TPX2,E2F8,CCNB1,MIS18A,MND1,RAD51,SPDL1,CDK1,GINS1,SKA3,CKAP2,ASPM,DNA2,ERCC6L,SPC25,MYB	36
GO:1902589	Biological process	single-organism organelle organization	0.189024	0.103948	0.000595163	0.0168003	0.0154973	TMOD1,MYOZ2,CAV3,ACTA1,AURKB,UBE2C,SKA1,CAPN3,BIRC5,PLK1,KIAA0101,DES,KIF20A,NUSAP1,CCNF,AURKA,ACTC1,TPX2,CCNB1,CORO2A,TRIM54,CSRP3,SPDL1,TCAP,CDK1,MYOZ1,ADPRHL1,SKA3,ASPM,PTPRN,PDLIM3	31
GO:0048513	Biological process	animal organ development	0.189024	0.111656	0.0019673	0.0433615	0.0399985	MURC,MYF6,CAV3,RSAD2,ACTA1,HMGB2,CPE,CRYAB,OXTR,MEF2C,FAM83D,CCNF,ACTC1,E2F8,SGCG,MB,TNNC1,CSRP3,ISG15,MYL2,TCAP,MYLPF,CHRND,PTPRN,GHRH,IRF6,MYL3,GPR37L1,MUSTN1,PDLIM3,GATA5	31
GO:0022402	Biological process	cell cycle process	0.176829	0.0588648	4.97004e-08	7.99679e-06	7.37659e-06	AURKB,UBE2C,SKA1,SPC24,BIRC5,CCNB2,CENPN,CKS2,PLK1,CCNA2,KIF20A,FAM83D,NUSAP1,CCNF,AURKA,TPX2,E2F8,CCNB1,MIS18A,MND1,RAD51,SPDL1,CDK1,GINS1,SKA3,ASPM,DNA2,ERCC6L,SPC25	29
GO:0007010	Biological process	cytoskeleton organization	0.170732	0.0609671	3.93892e-07	4.22515e-05	3.89746e-05	TMOD1,MYOZ2,CAV3,ACTA1,AURKB,SKA1,CAPN3,BIRC5,PLK1,KIAA0101,TUBA4A,DES,KIF20A,TUBA1D,NUSAP1,CCNF,AURKA,ACTC1,TPX2,CORO2A,TRIM54,CSRP3,SPDL1,TCAP,MYOZ1,SKA3,ASPM,PDLIM3	28
GO:0048285	Biological process	organelle fission	0.164634	0.037608	3.06083e-11	4.92488e-08	4.54292e-08	AURKB,UBE2C,SKA1,SPC24,BIRC5,CCNB2,CENPN,MTFR2,CKS2,PLK1,CCNA2,FAM83D,NUSAP1,CCNF,AURKA,TPX2,CCNB1,MIS18A,MX2,MND1,RAD51,SPDL1,CDK1,SKA3,ASPM,ERCC6L,SPC25	27
GO:0000278	Biological process	mitotic cell cycle	0.164634	0.0457837	3.07432e-09	1.03026e-06	9.50358e-07	AURKB,UBE2C,SKA1,SPC24,BIRC5,CCNB2,CENPN,CKS2,PLK1,CCNA2,KIF20A,FAM83D,NUSAP1,CCNF,AURKA,TPX2,E2F8,CCNB1,MIS18A,SPDL1,CDK1,GINS1,SKA3,ASPM,ERCC6L,SPC25,MYB	27
GO:0000280	Biological process	nuclear division	0.152439	0.0341042	1.12815e-10	9.07598e-08	8.37207e-08	AURKB,UBE2C,SKA1,SPC24,BIRC5,CCNB2,CENPN,CKS2,PLK1,CCNA2,FAM83D,NUSAP1,CCNF,AURKA,TPX2,CCNB1,MIS18A,MND1,RAD51,SPDL1,CDK1,SKA3,ASPM,ERCC6L,SPC25	25
GO:1903047	Biological process	mitotic cell cycle process	0.152439	0.0397103	3.20156e-09	1.03026e-06	9.50358e-07	AURKB,UBE2C,SKA1,SPC24,BIRC5,CCNB2,CENPN,CKS2,PLK1,CCNA2,KIF20A,FAM83D,NUSAP1,CCNF,AURKA,TPX2,CCNB1,MIS18A,SPDL1,CDK1,GINS1,SKA3,ASPM,ERCC6L,SPC25	25
GO:0051301	Biological process	cell division	0.146341	0.0378416	5.89696e-09	1.58137e-06	1.45872e-06	AURKB,UBE2C,SKA1,SPC24,BIRC5,CCNB2,CKS2,PLK1,CCNA2,KIF20A,FAM83D,NUSAP1,CCNF,AURKA,TPX2,E2F8,CCNB1,MIS18A,SPDL1,CDK1,SKA3,ASPM,ERCC6L,SPC25	24
GO:0007067	Biological process	mitotic nuclear division	0.134146	0.0289652	8.17624e-10	4.38519e-07	4.04509e-07	AURKB,UBE2C,SKA1,SPC24,BIRC5,CCNB2,CENPN,PLK1,CCNA2,FAM83D,NUSAP1,CCNF,AURKA,TPX2,CCNB1,MIS18A,SPDL1,CDK1,SKA3,ASPM,ERCC6L,SPC25	22
GO:0061061	Biological process	muscle structure development	0.115854	0.0275637	6.65279e-08	9.73122e-06	8.97649e-06	TMOD1,MURC,MYF6,MYOZ2,CAV3,ACTA1,CAPN3,CRYAB,MEF2C,ACTC1,SGCG,TNNC1,TRIM54,CSRP3,TCAP,MYOZ1,MYLPF,CHRND,MYL3	19
GO:0006259	Biological process	DNA metabolic process	0.115854	0.0539594	0.00114885	0.0275895	0.0254497	HMGB2,RMI2,MCM3,KIAA0101,NEIL3,CHAF1A,UHRF1,TK1,GINS4,MCM5,E2F8,MIS18A,PCNA,MND1,APOBEC2,RAD51,GINS1,DNA2,HMGB3	19
GO:0051276	Biological process	chromosome organization	0.109756	0.0266293	2.06172e-07	2.3695e-05	2.18573e-05	HMGB2,AURKB,UBE2C,CENPN,PLK1,MCM3,CHAF1A,GINS4,MCM5,NUSAP1,ASF1B,CCNB1,MIS18A,RAD51,SPDL1,GINS1,DNA2,HMGB3	18
GO:0007017	Biological process	microtubule-based process	0.103659	0.0357393	5.98202e-05	0.00260137	0.00239961	CAV3,AURKB,SKA1,BIRC5,PLK1,KIAA0101,TUBA4A,KIF20A,TUBA1D,NUSAP1,CCNF,AURKA,TPX2,TRIM54,SPDL1,SKA3,ASPM	17
GO:0000226	Biological process	microtubule cytoskeleton organization	0.0914634	0.023359	4.41087e-06	0.000322595	0.000297576	CAV3,AURKB,SKA1,BIRC5,PLK1,KIAA0101,KIF20A,NUSAP1,CCNF,AURKA,TPX2,TRIM54,SPDL1,SKA3,ASPM	15
GO:0070925	Biological process	organelle assembly	0.0914634	0.038776	0.00152561	0.0350671	0.0323474	TMOD1,MYOZ2,CAV3,ACTA1,AURKB,CAPN3,BIRC5,PLK1,AURKA,ACTC1,TPX2,CSRP3,TCAP,MYOZ1,RPL3L	15
GO:0071103	Biological process	DNA conformation change	0.0792683	0.0107452	8.07942e-09	1.85711e-06	1.71308e-06	HMGB2,MCM3,CHAF1A,GINS4,MCM5,NUSAP1,ASF1B,CCNB1,MIS18A,RAD51,GINS1,DNA2,HMGB3	13
GO:0007517	Biological process	muscle organ development	0.0792683	0.0156505	9.98024e-07	9.44601e-05	8.7134e-05	MURC,MYF6,ACTA1,CRYAB,MEF2C,ACTC1,SGCG,TNNC1,CSRP3,TCAP,MYLPF,CHRND,MYL3	13
GO:0042692	Biological process	muscle cell differentiation	0.0792683	0.0186872	8.02603e-06	0.000478292	0.000441197	TMOD1,MYF6,MYOZ2,CAV3,ACTA1,CAPN3,MEF2C,ACTC1,SGCG,TRIM54,CSRP3,TCAP,MYOZ1	13
GO:0006936	Biological process	muscle contraction	0.0731707	0.0140154	1.8905e-06	0.00016899	0.000155884	TMOD1,CAV3,MYL1,SMPX,SCN3B,TNNT3,TNNC1,CSRP3,TNNT1,TNNT2,TCAP,MYL3	12
GO:0014706	Biological process	striated muscle tissue development	0.0731707	0.0163513	1.02924e-05	0.000591447	0.000545576	MYF6,CAV3,ACTA1,MEF2C,ACTC1,SGCG,TNNC1,CSRP3,TCAP,MYLPF,CHRND,MYL3	12
GO:0007067	Biological process	mitotic nuclear division	0.107143	0.0289652	1.32011e-10	8.99872e-08	7.5825e-08	AURKB,UBE2C,SKA1,SPC24,BIRC5,CCNB2,CENPN,PLK1,CCNA2,FAM83D,NUSAP1,CCNF,AURKA,TPX2,CCNB1,MIS18A,PSRC1,SPDL1,VRK1,CDK1,APITD1,SKA3,ASPM,ERCC6L,SPC25,ZWINT,CD28,GSG2,MASTL,EDN1	30
GO:0006936	Biological process	muscle contraction	0.0678571	0.0140154	3.05444e-09	6.09722e-07	5.13764e-07	TMOD1,JUP,CAV3,MYL1,SMPX,SCN3B,TNNT3,TNNC1,CSRP3,HOMER1,TNNT1,TNNT2,TCAP,MYL3,JSRP1,PTGER3,EDN1,CHRNA1,EDN2	19
GO:0006260	Biological process	DNA replication	0.0678571	0.0168185	8.55531e-08	1.13337e-05	9.55e-06	PDGFA,RMI2,MCM3,KIAA0101,CHAF1A,GINS4,TONSL,MCM5,E2F8,PCNA,RAD51,NASP,GINS3,GINS1,APITD1,FEN1,DNA2,POLA2,E2F7	19
GO:0055002	Biological process	striated muscle cell development	0.0609756	0.00887643	9.68e-07	9.45e-05	8.71e-05	TMOD1,MYF6,MYOZ2,CAV3,ACTA1,CAPN3,ACTC1,CSRP3,TCAP,MYOZ1	10
GO:0044057	Biological process	regulation of system process	0.0609756	0.0203224	0.00161624	0.0366273	0.0337866	CAV3,SCN3B,OXTR,TNNT3,TNNC1,CSRP3,TNNT1,TNNT2,MYL2,MYL3	10
GO:0003013	Biological process	circulatory system process	0.0609756	0.0212567	0.00227574	0.0488221	0.0450356	CAV3,SCN3B,OXTR,ACTC1,SGCG,TNNC1,CSRP3,MYL2,TCAP,MYL3	10
GO:0008015	Biological process	blood circulation	0.0609756	0.0212567	0.00227574	0.0488221	0.0450356	CAV3,SCN3B,OXTR,ACTC1,SGCG,TNNC1,CSRP3,MYL2,TCAP,MYL3	10
GO:0030239	Biological process	myofibril assembly	0.054878	0.00467181	1.67e-08	3.36e-06	3.1e-06	TMOD1,MYOZ2,CAV3,ACTA1,CAPN3,ACTC1,CSRP3,TCAP,MYOZ1	9
GO:0006941	Biological process	striated muscle contraction	0.054878	0.00840925	5.52e-06	0.000385827	0.000355904	CAV3,SMPX,SCN3B,TNNT3,TNNC1,CSRP3,TNNT1,TCAP,MYL3	9
GO:0031032	Biological process	actomyosin structure organization	0.054878	0.0105116	3.86e-05	0.00177285	0.00163535	TMOD1,MYOZ2,CAV3,ACTA1,CAPN3,ACTC1,CSRP3,TCAP,MYOZ1	9
GO:0006261	Biological process	DNA-dependent DNA replication	0.0487805	0.010278	0.000213253	0.00779828	0.00719347	MCM3,GINS4,MCM5,E2F8,PCNA,RAD51,GINS1,DNA2	8
GO:0000075	Biological process	cell cycle checkpoint	0.0426829	0.0095772	0.000796525	0.0209614	0.0193357	AURKB,BIRC5,PLK1,CCNB1,SPDL1,CDK1,DNA2	7
GO:0007127	Biological process	meiosis I	0.0304878	0.00327026	0.000117375	0.00460627	0.00424902	CKS2,PLK1,AURKA,MND1,RAD51	5

## Sheet: GO_SM7-SM0
Gene ontology (GO) enrichment analysis for SM7-SM0 contrast
ID	Term	Description	GeneRatio	BgRatio	pvalue	p.adjust	qvalue	geneSymbol	Count
GO:0008092	Morfological function	cytoskeletal protein binding	0.117647	0.0566521	0.000720076	0.0372039	0.0327192	CAPN3,MYH1,MYOZ2,MYH2,TMOD1,PTPRN,BIRC5,SKA1,TNNT3,KIF20A,PLK1,ACTN2,FAM83D,PSRC1,HPCA,NUSAP1,TCAP,TRIM54,ACTC1,TNNC1,TNNT1,CNN1	22
GO:0030414	Morfological function	peptidase inhibitor activity	0.0481283	0.0102538	8.28129e-05	0.025672	0.0225774	SERPINE1,PI16,BIRC5,NGF,A2M,CST3,C3,SERPINA1,TIMP4	9
GO:0061134	Morfological function	peptidase regulator activity	0.0481283	0.0123045	0.000364001	0.0340112	0.0299114	SERPINE1,PI16,BIRC5,NGF,A2M,CST3,C3,SERPINA1,TIMP4	9
GO:0004866	Morfological function	endopeptidase inhibitor activity	0.0427807	0.00999744	0.00040995	0.0340112	0.0299114	SERPINE1,BIRC5,NGF,A2M,CST3,C3,SERPINA1,TIMP4	8
GO:0061135	Morfological function	endopeptidase regulator activity	0.0427807	0.0107665	0.000694985	0.0372039	0.0327192	SERPINE1,BIRC5,NGF,A2M,CST3,C3,SERPINA1,TIMP4	8
GO:0002020	Morfological function	protease binding	0.0320856	0.00563958	0.000438855	0.0340112	0.0299114	SERPINE1,A2M,CST3,KIT,SERPINA1,TIMP4	6
GO:0044459	Cellular component	plasma membrane part	0.162393	0.0889711	0.000148258	0.00183469	0.00150119	CAPN3,KCNAB1,SCN3B,CPE,CACNB1,ATP1B4,ITGB2,GNAT1,ADGRL3,ATP2A1,ICAM1,CXADR,SCN4B,TNFRSF11B,GNG2,PTGER3,RHAG,SGCG,PMEL,PTGFR,NCF1,SLC6A13,KCNJ12,GJD2,CHRND,SLC6A15,CACNG1,SLC2A4,KIT,ADCY1,CD36,AQP3,CD53,SCARA5,TSPAN18,C7,IGF1,MAL2	38
GO:0044430	Cellular component	cytoskeletal part	0.153846	0.0813574	0.0001102	0.00163923	0.00134125	MYH1,MYH2,TMOD1,AURKB,POC1A,MYL1,BIRC5,SKA1,TNNT3,AURKA,KIF20A,PLK1,CAMK2B,CCNB1,FAM83D,PSRC1,TPX2,CKAP2L,CCNF,NUSAP1,ERCC6L,KRT78,ACTA1,SKA3,TRIM54,CDK1,SPDL1,ASPM,GSG2,CKAP2,MYL2,MYLPF,ACTC1,TNNC1,ACTG2,TNNT1	36
GO:0005615	Cellular component	extracellular space	0.141026	0.0615619	4.24175e-06	0.000112171	9.17806e-05	PDGFA,SPON1,SERPINE1,CPE,PRKAG3,HMGB2,C4A,TNFRSF11B,A2M,APOA1,COL2A1,VGF,CHI3L1,MSR1,MYOC,CKM,PTGDS,KRT78,ACTA1,TTR,CST3,C3,DBH,KIT,ACTC1,AZGP1,SERPINA1,EDN2,HP,TIMP4,CPB1,AOC3,IGF1	33
GO:0005887	Cellular component	integral component of plasma membrane	0.102564	0.0432891	5.59393e-05	0.00102412	0.000837958	SCN3B,ATP1B4,ITGB2,ADGRL3,ATP2A1,ICAM1,SCN4B,TNFRSF11B,PTGER3,RHAG,PMEL,PTGFR,NCF1,SLC6A13,KCNJ12,CHRND,SLC6A15,SLC2A4,ADCY1,AQP3,CD53,SCARA5,TSPAN18,C7	24
GO:0031226	Cellular component	intrinsic component of plasma membrane	0.102564	0.046117	0.000154176	0.00183469	0.00150119	SCN3B,ATP1B4,ITGB2,ADGRL3,ATP2A1,ICAM1,SCN4B,TNFRSF11B,PTGER3,RHAG,PMEL,PTGFR,NCF1,SLC6A13,KCNJ12,CHRND,SLC6A15,SLC2A4,ADCY1,AQP3,CD53,SCARA5,TSPAN18,C7	24
GO:0005694	Cellular component	chromosome	0.0940171	0.0474222	0.0014225	0.0135422	0.0110805	AURKB,SPC24,HMGB2,BIRC5,SKA1,AURKA,HORMAD1,PLK1,GINS4,CCNB1,CENPN,NUSAP1,ERCC6L,ASF1B,UHRF1,HIST1H2BN,SKA3,CDK1,SPDL1,GSG2,MIS18A,SPC25	22
GO:0030016	Cellular component	myofibril	0.0854701	0.0132695	5.91863e-12	1.39015e-09	1.13745e-09	CAPN3,MYH1,MYOZ2,SCN3B,MYH2,TMOD1,MYL1,SMPX,MURC,TNNT3,MYOM1,ACTN2,CRYAB,TCAP,ACTA1,TRIM54,MYL2,ACTC1,TNNC1,TNNT1	20
GO:0043292	Cellular component	contractile fiber	0.0854701	0.0137046	1.1682e-11	1.39015e-09	1.13745e-09	CAPN3,MYH1,MYOZ2,SCN3B,MYH2,TMOD1,MYL1,SMPX,MURC,TNNT3,MYOM1,ACTN2,CRYAB,TCAP,ACTA1,TRIM54,MYL2,ACTC1,TNNC1,TNNT1	20
GO:0044427	Cellular component	chromosomal part	0.0854701	0.0417664	0.00159323	0.0140884	0.0115275	AURKB,SPC24,HMGB2,BIRC5,SKA1,AURKA,HORMAD1,PLK1,GINS4,CCNB1,CENPN,ERCC6L,ASF1B,UHRF1,HIST1H2BN,SKA3,CDK1,SPDL1,MIS18A,SPC25	20
GO:0030017	Cellular component	sarcomere	0.0769231	0.0115293	3.62302e-11	2.1557e-09	1.76384e-09	CAPN3,MYH1,MYOZ2,SCN3B,TMOD1,SMPX,MURC,TNNT3,MYOM1,ACTN2,CRYAB,TCAP,ACTA1,TRIM54,MYL2,ACTC1,TNNC1,TNNT1	18
GO:0044449	Cellular component	contractile fiber part	0.0769231	0.0115293	3.62302e-11	2.1557e-09	1.76384e-09	CAPN3,MYH1,MYOZ2,SCN3B,TMOD1,SMPX,MURC,TNNT3,MYOM1,ACTN2,CRYAB,TCAP,ACTA1,TRIM54,MYL2,ACTC1,TNNC1,TNNT1	18
GO:0005819	Cellular component	spindle	0.0769231	0.0208832	1.0671e-06	3.17464e-05	2.59756e-05	AURKB,POC1A,BIRC5,SKA1,AURKA,KIF20A,PLK1,CCNB1,FAM83D,PSRC1,TPX2,CKAP2L,NUSAP1,SKA3,CDK1,SPDL1,ASPM,GSG2	18
GO:0099080	Cellular component	supramolecular complex	0.0726496	0.0332826	0.00177585	0.0140884	0.0115275	TMOD1,AURKB,BIRC5,SKA1,AURKA,KIF20A,PLK1,PSRC1,TPX2,NUSAP1,KRT78,ACTA1,SKA3,TRIM54,CDK1,CKAP2,ACTC1	17
GO:0099081	Cellular component	supramolecular polymer	0.0726496	0.0332826	0.00177585	0.0140884	0.0115275	TMOD1,AURKB,BIRC5,SKA1,AURKA,KIF20A,PLK1,PSRC1,TPX2,NUSAP1,KRT78,ACTA1,SKA3,TRIM54,CDK1,CKAP2,ACTC1	17
GO:0099512	Cellular component	supramolecular fiber	0.0726496	0.0332826	0.00177585	0.0140884	0.0115275	TMOD1,AURKB,BIRC5,SKA1,AURKA,KIF20A,PLK1,PSRC1,TPX2,NUSAP1,KRT78,ACTA1,SKA3,TRIM54,CDK1,CKAP2,ACTC1	17
GO:0099513	Cellular component	polymeric cytoskeletal fiber	0.0726496	0.0332826	0.00177585	0.0140884	0.0115275	TMOD1,AURKB,BIRC5,SKA1,AURKA,KIF20A,PLK1,PSRC1,TPX2,NUSAP1,KRT78,ACTA1,SKA3,TRIM54,CDK1,CKAP2,ACTC1	17
GO:0015629	Cellular component	actin cytoskeleton	0.0555556	0.022841	0.00234626	0.0180132	0.0147388	MYH1,MYOZ2,MYH2,TMOD1,MYL1,TNNT3,ACTA1,MYL2,MYLPF,ACTC1,TNNC1,ACTG2,TNNT1	13
GO:0005874	Cellular component	microtubule	0.0555556	0.0247988	0.00484781	0.0360556	0.0295015	AURKB,BIRC5,SKA1,AURKA,KIF20A,PLK1,PSRC1,TPX2,NUSAP1,SKA3,TRIM54,CDK1,CKAP2	13
GO:0031674	Cellular component	I band	0.0384615	0.00804873	6.99e-05	0.0011095	0.000907817	CAPN3,MYOZ2,SCN3B,MURC,ACTN2,CRYAB,TCAP,TRIM54,ACTC1	9
GO:0030018	Cellular component	Z disc	0.034188	0.00696106	0.000145107	0.00183469	0.00150119	CAPN3,MYOZ2,SCN3B,MURC,ACTN2,CRYAB,TCAP,TRIM54	8
GO:0016459	Cellular component	myosin complex	0.025641	0.0039156	0.000180613	0.00204695	0.00167486	MYH1,MYH2,MYL1,MYL2,MYLPF,ACTG2	6
GO:0033017	Cellular component	sarcoplasmic reticulum membrane	0.017094	0.00217533	0.00107759	0.0106861	0.00874357	TMEM38A,ATP2A1,CAMK2B,DHRS7C	4
GO:0048513	Biological process	animal organ development	0.2	0.111656	8.78957e-05	0.00608433	0.00546906	PDGFA,MYF6,MEF2C,CPE,PTPRN,MB,MURC,HMGB2,GNAT1,MMP13,CXADR,IRF6,FAM83D,TNFRSF11B,MGP,APOA1,HPCA,CCNF,COL2A1,SGCG,CHI3L1,CRYAB,MYOC,GPR37L1,FST,FOS,TCAP,ACTA1,E2F8,CHRND,MYL2,MYLPF,PBLD,KIT,ACTC1,TNNC1,BGLAP,ACTG2,AQP3,EDN2,GATA5,EDNRB	42
GO:0007049	Biological process	cell cycle	0.185714	0.0861948	2.15468e-06	0.00028765	0.000258562	AURKB,SPC24,PKIA,BIRC5,UBE2C,CCNB2,SKA1,AURKA,CKS2,KIF20A,HORMAD1,PLK1,CCNB1,FAM83D,PSRC1,TPX2,CENPN,RPRM,CCNF,NUSAP1,MCM5,CCNA2,MND1,MCM3,RGS2,CD28,ERCC6L,UHRF1,KIAA0101,SKA3,CDK1,E2F8,SPDL1,ASPM,GSG2,MIS18A,DNA2,CKAP2,SPC25	39
GO:0022402	Biological process	cell cycle process	0.157143	0.0588648	1.09732e-07	2.92985e-05	2.63358e-05	AURKB,SPC24,PKIA,BIRC5,UBE2C,CCNB2,SKA1,AURKA,CKS2,KIF20A,HORMAD1,PLK1,CCNB1,FAM83D,PSRC1,TPX2,CENPN,RPRM,CCNF,NUSAP1,CCNA2,MND1,CD28,ERCC6L,SKA3,CDK1,E2F8,SPDL1,ASPM,GSG2,MIS18A,DNA2,SPC25	33
GO:0000278	Biological process	mitotic cell cycle	0.142857	0.0457837	1.21835e-08	4.55419e-06	4.09365e-06	AURKB,SPC24,PKIA,BIRC5,UBE2C,CCNB2,SKA1,AURKA,CKS2,KIF20A,PLK1,CCNB1,FAM83D,PSRC1,TPX2,CENPN,RPRM,CCNF,NUSAP1,CCNA2,CD28,ERCC6L,SKA3,CDK1,E2F8,SPDL1,ASPM,GSG2,MIS18A,SPC25	30
GO:0048285	Biological process	organelle fission	0.138095	0.037608	4.35105e-10	4.06606e-07	3.65488e-07	AURKB,SPC24,BIRC5,UBE2C,CCNB2,SKA1,AURKA,CKS2,HORMAD1,PLK1,CCNB1,FAM83D,PSRC1,TPX2,MTFR2,CENPN,CCNF,NUSAP1,CCNA2,MND1,CD28,ERCC6L,SKA3,CDK1,SPDL1,ASPM,GSG2,MIS18A,SPC25	29
GO:0003008	Biological process	system process	0.138095	0.0586312	9.44217e-06	0.00103808	0.000933108	SCN3B,TMOD1,MEF2C,MYL1,SMPX,GNAT1,TNNT3,SCN4B,PTGER3,APOA1,COL2A1,SGCG,MYOC,SAG,RDH8,TCAP,GJD2,MYL2,DBH,PBLD,KIT,ACTC1,TNNC1,CD36,AQP3,AZGP1,EDN2,TNNT1,EDNRB	29
GO:0000280	Biological process	nuclear division	0.133333	0.0341042	1.9491e-10	3.64286e-07	3.27448e-07	AURKB,SPC24,BIRC5,UBE2C,CCNB2,SKA1,AURKA,CKS2,HORMAD1,PLK1,CCNB1,FAM83D,PSRC1,TPX2,CENPN,CCNF,NUSAP1,CCNA2,MND1,CD28,ERCC6L,SKA3,CDK1,SPDL1,ASPM,GSG2,MIS18A,SPC25	28
GO:1903047	Biological process	mitotic cell cycle process	0.133333	0.0397103	7.43295e-09	3.47305e-06	3.12184e-06	AURKB,SPC24,PKIA,BIRC5,UBE2C,CCNB2,SKA1,AURKA,CKS2,KIF20A,PLK1,CCNB1,FAM83D,PSRC1,TPX2,CENPN,CCNF,NUSAP1,CCNA2,CD28,ERCC6L,SKA3,CDK1,SPDL1,ASPM,GSG2,MIS18A,SPC25	28
GO:0051301	Biological process	cell division	0.12381	0.0378416	4.685e-08	1.45938e-05	1.3118e-05	PDGFA,AURKB,SPC24,BIRC5,UBE2C,CCNB2,SKA1,AURKA,CKS2,KIF20A,PLK1,CCNB1,FAM83D,PSRC1,TPX2,CCNF,NUSAP1,CCNA2,ERCC6L,SKA3,CDK1,E2F8,SPDL1,ASPM,MIS18A,SPC25	26
GO:0007010	Biological process	cytoskeleton organization	0.12381	0.0609671	0.000346403	0.0150564	0.0135339	CAPN3,MYOZ2,TMOD1,AURKB,BIRC5,SKA1,CXADR,AURKA,KIF20A,PLK1,PSRC1,TPX2,APOA1,CCNF,NUSAP1,MYOC,TCAP,ACTA1,KIAA0101,SKA3,TRIM54,SPDL1,ASPM,KIT,ACTC1,CNN1	26
GO:0007067	Biological process	mitotic nuclear division	0.119048	0.0289652	6.5863e-10	4.10327e-07	3.68833e-07	AURKB,SPC24,BIRC5,UBE2C,CCNB2,SKA1,AURKA,PLK1,CCNB1,FAM83D,PSRC1,TPX2,CENPN,CCNF,NUSAP1,CCNA2,CD28,ERCC6L,SKA3,CDK1,SPDL1,ASPM,GSG2,MIS18A,SPC25	25
GO:0051726	Biological process	regulation of cell cycle	0.1	0.0434478	0.000245277	0.0122507	0.0110119	AURKB,PKIA,BIRC5,UBE2C,AURKA,CKS2,HORMAD1,PLK1,CCNB1,FAM83D,PSRC1,TPX2,RPRM,CCNF,NUSAP1,CCNA2,CD28,KIAA0101,CDK1,E2F8,GSG2	21
GO:0061061	Biological process	muscle structure development	0.0952381	0.0275637	7.59437e-07	0.000142811	0.000128369	CAPN3,MYOZ2,MYF6,TMOD1,MEF2C,MURC,CXADR,SGCG,CRYAB,FOS,TCAP,ACTA1,TRIM54,CHRND,MYLPF,KIT,ACTC1,TNNC1,CD53,EDNRB	20
GO:0010564	Biological process	regulation of cell cycle process	0.0857143	0.0238262	1.52084e-06	0.00021865	0.000196539	AURKB,PKIA,BIRC5,UBE2C,AURKA,HORMAD1,PLK1,CCNB1,FAM83D,PSRC1,TPX2,CCNF,NUSAP1,CCNA2,CD28,CDK1,E2F8,GSG2	18
GO:0051276	Biological process	chromosome organization	0.0857143	0.0266293	7.94249e-06	0.000989635	0.000889559	AURKB,HMGB2,UBE2C,HORMAD1,PLK1,GINS4,CCNB1,PSRC1,CENPN,NUSAP1,MCM5,MCM3,ASF1B,HIST1H2BN,SPDL1,GSG2,MIS18A,DNA2	18
GO:0002684	Biological process	positive regulation of immune system process	0.0809524	0.0371409	0.0017841	0.0450327	0.0404788	MEF2C,SERPINE1,HMGB2,SH2D1A,C4A,A2M,CD28,FOS,C1S,C3,C2,COLEC12,CFD,AQP3,CFH,EDN2,C7	17
GO:0007059	Biological process	chromosome segregation	0.0761905	0.0170521	2.79097e-07	6.5204e-05	5.86104e-05	AURKB,BIRC5,UBE2C,SKA1,HORMAD1,PLK1,CCNB1,FAM83D,PSRC1,CENPN,NUSAP1,SKA3,SPDL1,GSG2,MIS18A,SPC25	16
GO:0000226	Biological process	microtubule cytoskeleton organization	0.0714286	0.023359	8.59732e-05	0.00608433	0.00546906	AURKB,BIRC5,SKA1,AURKA,KIF20A,PLK1,PSRC1,TPX2,CCNF,NUSAP1,KIAA0101,SKA3,TRIM54,SPDL1,ASPM	15
GO:0006954	Biological process	inflammatory response	0.0714286	0.0310675	0.00194685	0.0478771	0.0430356	CD163,SERPINE1,HMGB2,C4A,TNFRSF11B,PTGER3,A2M,APOA1,CHI3L1,PTGFR,C3,CLEC7A,KIT,HP,S100A12	15
GO:0042692	Biological process	muscle cell differentiation	0.0666667	0.0186872	2.56532e-05	0.00239729	0.00215487	CAPN3,MYOZ2,MYF6,TMOD1,MEF2C,CXADR,SGCG,TCAP,ACTA1,TRIM54,KIT,ACTC1,CD53,EDNRB	14
GO:0007346	Biological process	regulation of mitotic cell cycle	0.0619048	0.0200888	0.000237404	0.0122507	0.0110119	PKIA,BIRC5,UBE2C,CKS2,PLK1,CCNB1,PSRC1,TPX2,RPRM,NUSAP1,CCNA2,CD28,CDK1	13
GO:0007517	Biological process	muscle organ development	0.0571429	0.0156505	7.78e-05	0.0058149	0.00522688	MYF6,MEF2C,MURC,SGCG,CRYAB,FOS,TCAP,ACTA1,CHRND,MYLPF,ACTC1,TNNC1	12
GO:0014706	Biological process	striated muscle tissue development	0.052381	0.0163513	0.000511111	0.0203248	0.0182695	MYF6,MEF2C,CXADR,SGCG,FOS,TCAP,ACTA1,CHRND,MYLPF,ACTC1,TNNC1	11
GO:0060537	Biological process	muscle tissue development	0.052381	0.0172857	0.000830617	0.0310485	0.0279087	MYF6,MEF2C,CXADR,SGCG,FOS,TCAP,ACTA1,CHRND,MYLPF,ACTC1,TNNC1	11
GO:0051146	Biological process	striated muscle cell differentiation	0.047619	0.0130811	0.000318596	0.0141775	0.0127438	CAPN3,MYOZ2,MYF6,TMOD1,MEF2C,CXADR,TCAP,ACTA1,ACTC1,CD53	10
GO:0000075	Biological process	cell cycle checkpoint	0.0428571	0.0095772	0.000123027	0.00821204	0.00738161	AURKB,BIRC5,HORMAD1,PLK1,CCNB1,CDK1,SPDL1,GSG2,DNA2	9
GO:0030239	Biological process	myofibril assembly	0.0285714	0.00467181	0.000281802	0.0128461	0.011547	CAPN3,MYOZ2,TMOD1,TCAP,ACTA1,ACTC1	6
GO:0000086	Biological process	G2/M transition of mitotic cell cycle	0.0238095	0.00373744	0.000758716	0.0295425	0.0265551	PKIA,BIRC5,PLK1,CCNA2,CDK1	5
GO:0044839	Biological process	cell cycle G2/M phase transition	0.0238095	0.00397103	0.0010324	0.0371068	0.0333545	PKIA,BIRC5,PLK1,CCNA2,CDK1	5

## Sheet: GO-SM14-SM0
Gene ontology (GO) enrichment analysis for SM14-SM0 contrast
ID	Term	Description	GeneRatio	BgRatio	pvalue	p.adjust	qvalue	geneSymbol	Count
GO:0005102	Morfological function	receptor binding	0.116541	0.0681876	0.00183692	0.0272343	0.0231191	PDGFA,UCHL1,HMGB2,CPE,NGF,SERPINE1,APOA1,ICAM1,A2M,C3,GNAT1,VGF,ADM,CCNB1,F2,IGF1,EDN1,PIK3R1,FERMT3,GRP,TGFBI,FAP,TTR,CXCL5,RARRES2,FGG,FGF5,DOK2,TG,GDF6,IL6	31
GO:0004872	Morfological function	receptor activity	0.112782	0.0446039	1.2907e-06	0.000220065	0.000186812	CALCRL,TNFRSF11B,CD163,ADGRL3,ITGB2,RXRG,MSR1,PTGER3,GHR,KCNJ12,GPR37L1,EDNRB,CCKBR,OXTR,PTGFR,F2,TMPRSS15,CHRND,CD200R1L,PTAFR,COLEC12,KIT,ADCYAP1R1,DRD5,TIE1,CHRNG,CMKLR1,SCARA5,GPBAR1,CD3G	30
GO:0060089	Morfological function	molecular transducer activity	0.112782	0.0446039	1.2907e-06	0.000220065	0.000186812	CALCRL,TNFRSF11B,CD163,ADGRL3,ITGB2,RXRG,MSR1,PTGER3,GHR,KCNJ12,GPR37L1,EDNRB,CCKBR,OXTR,PTGFR,F2,TMPRSS15,CHRND,CD200R1L,PTAFR,COLEC12,KIT,ADCYAP1R1,DRD5,TIE1,CHRNG,CMKLR1,SCARA5,GPBAR1,CD3G	30
GO:0008092	Morfological function	cytoskeletal protein binding	0.109023	0.0566521	0.000378504	0.0117336	0.00996063	CAPN3,MYH1,MYH2,MYOZ2,TMOD1,BIRC5,TNNT3,SKA1,FAM83D,ACTN2,HPCA,PTPRN,PLK1,PSRC1,KIF20A,TCAP,TAGLN,TRIM54,TNNT1,MAPT,STMN3,CNN1,TNNC1,CSRP3,ACTN3,PDLIM3,DES,RHBG,MYOZ1	29
GO:0004871	Morfological function	signal transducer activity	0.105263	0.0520379	0.000205761	0.00877057	0.0074453	CALCRL,TNFRSF11B,ADGRL3,ITGB2,RXRG,GNG2,PTGER3,GHR,GNAT1,GPR37L1,EDNRB,CCKBR,OXTR,PTGFR,F2,CHRND,PTAFR,PIK3R1,COLEC12,KIT,ADCYAP1R1,DRD5,TIE1,DOK2,CHRNG,CMKLR1,GPBAR1,CD3G	28
GO:0038023	Morfological function	signaling receptor activity	0.0902256	0.0343502	8.10491e-06	0.000921258	0.000782053	CALCRL,TNFRSF11B,ADGRL3,ITGB2,RXRG,PTGER3,GHR,GPR37L1,EDNRB,CCKBR,OXTR,PTGFR,F2,CHRND,PTAFR,COLEC12,KIT,ADCYAP1R1,DRD5,TIE1,CHRNG,CMKLR1,GPBAR1,CD3G	24
GO:0099600	Morfological function	transmembrane receptor activity	0.0827068	0.0307613	1.33548e-05	0.00100572	0.000853755	CALCRL,TNFRSF11B,ADGRL3,ITGB2,PTGER3,GHR,KCNJ12,GPR37L1,EDNRB,CCKBR,OXTR,PTGFR,CHRND,PTAFR,KIT,ADCYAP1R1,DRD5,TIE1,CHRNG,CMKLR1,GPBAR1,CD3G	22
GO:0004888	Morfological function	transmembrane signaling receptor activity	0.0789474	0.0287106	1.47467e-05	0.00100572	0.000853755	CALCRL,TNFRSF11B,ADGRL3,ITGB2,PTGER3,GHR,GPR37L1,EDNRB,CCKBR,OXTR,PTGFR,CHRND,PTAFR,KIT,ADCYAP1R1,DRD5,TIE1,CHRNG,CMKLR1,GPBAR1,CD3G	21
GO:0015267	Morfological function	channel activity	0.056391	0.0228147	0.000835446	0.0158271	0.0134355	TMEM38B,KCNAB1,TMEM38A,KCNB2,SCN3B,CACNB1,SCN4B,KCNJ12,CYBB,RHAG,SLC26A2,CHRND,AQP3,CACNG1,CHRNG	15
GO:0022803	Morfological function	passive transmembrane transporter activity	0.056391	0.0228147	0.000835446	0.0158271	0.0134355	TMEM38B,KCNAB1,TMEM38A,KCNB2,SCN3B,CACNB1,SCN4B,KCNJ12,CYBB,RHAG,SLC26A2,CHRND,AQP3,CACNG1,CHRNG	15
GO:0022838	Morfological function	substrate-specific channel activity	0.0526316	0.0194822	0.000492822	0.0129271	0.0109738	TMEM38B,KCNAB1,TMEM38A,KCNB2,SCN3B,CACNB1,SCN4B,KCNJ12,CYBB,SLC26A2,CHRND,AQP3,CACNG1,CHRNG	14
GO:0004930	Morfological function	G-protein coupled receptor activity	0.0488722	0.015637	0.000173742	0.00846374	0.00718484	CALCRL,ADGRL3,PTGER3,GPR37L1,EDNRB,CCKBR,OXTR,PTGFR,PTAFR,ADCYAP1R1,DRD5,CMKLR1,GPBAR1	13
GO:0046873	Morfological function	metal ion transmembrane transporter activity	0.0488722	0.0182005	0.000829327	0.0158271	0.0134355	TMEM38B,KCNAB1,TMEM38A,KCNB2,SCN3B,CACNB1,SCN4B,ATP2A1,KCNJ12,SLC6A13,SLC6A15,CACNG1,SLC30A3	13
GO:0005216	Morfological function	ion channel activity	0.0488722	0.0189695	0.0012417	0.0201629	0.0171162	TMEM38B,KCNAB1,TMEM38A,KCNB2,SCN3B,CACNB1,SCN4B,KCNJ12,CYBB,SLC26A2,CHRND,CACNG1,CHRNG	13
GO:0022836	Morfological function	gated channel activity	0.0451128	0.0133299	0.000138389	0.00786511	0.00667667	TMEM38B,KCNAB1,TMEM38A,KCNB2,SCN3B,CACNB1,SCN4B,KCNJ12,CYBB,CHRND,CACNG1,CHRNG	12
GO:0005261	Morfological function	cation channel activity	0.0413534	0.0125609	0.000341036	0.0116293	0.0098721	TMEM38B,KCNAB1,TMEM38A,KCNB2,SCN3B,CACNB1,SCN4B,KCNJ12,CHRND,CACNG1,CHRNG	11
GO:0030414	Morfological function	peptidase inhibitor activity	0.037594	0.0102538	0.000249213	0.00944239	0.00801561	PI16,NGF,SERPINE1,BIRC5,A2M,C3,SERPING1,CST3,SERPINA1,SERPINF1	10
GO:0061134	Morfological function	peptidase regulator activity	0.037594	0.0123045	0.00118195	0.0201523	0.0171072	PI16,NGF,SERPINE1,BIRC5,A2M,C3,SERPING1,CST3,SERPINA1,SERPINF1	10
GO:0004866	Morfological function	endopeptidase inhibitor activity	0.0338346	0.00999744	0.000958303	0.017199	0.0146002	NGF,SERPINE1,BIRC5,A2M,C3,SERPING1,CST3,SERPINA1,SERPINF1	9
GO:0044459	Cellular component	plasma membrane part	0.175227	0.0889711	1.64644e-07	5.63904e-06	4.74434e-06	CAPN3,TNFRSF11B,KCNAB1,KCNB2,SCN3B,ADGRL3,ITGB2,CPE,CXADR,CACNB1,GNG2,ITGA3,SCN4B,ICAM1,PTGER3,ATP2A1,ATP1B4,GNAT1,KCNJ12,SGCG,NCF1,LRRC7,GJD2,CD36,CYBB,OXTR,C7,PTGFR,SLC6A13,IGF1,SLC6A2,RHAG,ITGAL,SLC26A2,CHRND,CD200R1L,PTAFR,TSPAN18,CD53,AQP3,SLC6A15,FAM65B,SLC2A4,MAL2,CACNG1,FAP,KIT,C6,PMEL,UPK1B,LAPTM5,RHBG,TSPAN11,ATP6V0D2,CHRNG,SCARA5,GJA5,IL6	58
GO:0005615	Cellular component	extracellular space	0.141994	0.0615619	2.31417e-08	1.05681e-06	8.89129e-07	TNFRSF11B,PDGFA,SPON1,HMGB2,CPE,SERPINE1,PRKAG3,C4A,APOA1,MSR1,LYZ,A2M,MYOC,CTSS,C3,VGF,ADM,CHI3L1,PTGDS,SERPING1,F2,IGF1,CKM,KRT78,EDN1,AZGP1,HP,ACTA1,CST3,GRP,COL2A1,SERPINA1,ACHE,AOC3,FAP,KIT,TTR,CXCL5,GPX3,FGG,IGFBP2,TG,SERPINF1,APOD,C1QB,GDF6,IL6	47
GO:0044430	Cellular component	cytoskeletal part	0.126888	0.0813574	0.00201841	0.0204831	0.0172332	ASB14,MYH1,MYH2,TMOD1,AURKB,POC1A,CAMK2B,MYL1,BIRC5,TNNT3,SKA1,FAM83D,AURKA,PLK1,PSRC1,CKAP2L,KIF20A,TPX2,CCNB1,ACTA2,ACTG2,TRIM54,GSG2,ERCC6L,KRT78,TNNT1,MAPT,MYL2,SKA3,CDK1,FERMT3,SPDL1,CCNF,ACTA1,CKAP2,TNNC1,MYLPF,ASPM,RAC2,DES,PRPH,AK5	42
GO:0005887	Cellular component	integral component of plasma membrane	0.114804	0.0432891	1.2642e-08	6.92779e-07	5.82861e-07	TNFRSF11B,KCNB2,SCN3B,ADGRL3,ITGB2,ITGA3,SCN4B,ICAM1,PTGER3,ATP2A1,ATP1B4,KCNJ12,NCF1,CYBB,OXTR,C7,PTGFR,SLC6A13,SLC6A2,RHAG,ITGAL,SLC26A2,CHRND,PTAFR,TSPAN18,CD53,AQP3,SLC6A15,SLC2A4,C6,PMEL,UPK1B,LAPTM5,RHBG,TSPAN11,CHRNG,SCARA5,IL6	38
GO:0031226	Cellular component	intrinsic component of plasma membrane	0.114804	0.046117	7.56305e-08	2.9604e-06	2.49069e-06	TNFRSF11B,KCNB2,SCN3B,ADGRL3,ITGB2,ITGA3,SCN4B,ICAM1,PTGER3,ATP2A1,ATP1B4,KCNJ12,NCF1,CYBB,OXTR,C7,PTGFR,SLC6A13,SLC6A2,RHAG,ITGAL,SLC26A2,CHRND,PTAFR,TSPAN18,CD53,AQP3,SLC6A15,SLC2A4,C6,PMEL,UPK1B,LAPTM5,RHBG,TSPAN11,CHRNG,SCARA5,IL6	38
GO:0030054	Cellular component	cell junction	0.0966767	0.0600392	0.00426873	0.0344009	0.0289428	MYH1,ACTB,ADGRL3,CXADR,CLDN15,SMPX,CSRP1,C4A,FHL2,ITGA3,SCN4B,PTPRN,LRRC7,GJD2,PECAM1,CHRND,GRB7,PIK3R1,CD53,FERMT3,AQP3,CNN1,CLDN11,ACHE,FAP,KIT,SLC30A3,RAC2,DES,DSC3,CHRNG,GJA5	32
GO:0030016	Cellular component	myofibril	0.0725076	0.0132695	8.57693e-13	1.49439e-10	1.25729e-10	CAPN3,MYH1,MYH2,MYOZ2,TMOD1,SCN3B,MYL1,SMPX,MURC,TNNT3,ACTN2,MYOM1,CRYAB,TCAP,ACTA2,TRIM54,TNNT1,MYL2,ACTA1,TNNC1,CSRP3,PDLIM3,DES,MYOZ1	24
GO:0043292	Cellular component	contractile fiber	0.0725076	0.0137046	1.97768e-12	1.49439e-10	1.25729e-10	CAPN3,MYH1,MYH2,MYOZ2,TMOD1,SCN3B,MYL1,SMPX,MURC,TNNT3,ACTN2,MYOM1,CRYAB,TCAP,ACTA2,TRIM54,TNNT1,MYL2,ACTA1,TNNC1,CSRP3,PDLIM3,DES,MYOZ1	24
GO:0030017	Cellular component	sarcomere	0.0664653	0.0115293	2.1816e-12	1.49439e-10	1.25729e-10	CAPN3,MYH1,MYOZ2,TMOD1,SCN3B,SMPX,MURC,TNNT3,ACTN2,MYOM1,CRYAB,TCAP,ACTA2,TRIM54,TNNT1,MYL2,ACTA1,TNNC1,CSRP3,PDLIM3,DES,MYOZ1	22
GO:0044449	Cellular component	contractile fiber part	0.0664653	0.0115293	2.1816e-12	1.49439e-10	1.25729e-10	CAPN3,MYH1,MYOZ2,TMOD1,SCN3B,SMPX,MURC,TNNT3,ACTN2,MYOM1,CRYAB,TCAP,ACTA2,TRIM54,TNNT1,MYL2,ACTA1,TNNC1,CSRP3,PDLIM3,DES,MYOZ1	22
GO:0098797	Cellular component	plasma membrane protein complex	0.0664653	0.023276	4.90751e-06	0.000122242	0.000102846	KCNB2,SCN3B,ITGB2,CACNB1,GNG2,ITGA3,SCN4B,ATP1B4,GNAT1,SGCG,NCF1,GJD2,CYBB,C7,IGF1,ITGAL,CHRND,CACNG1,C6,CHRNG,GJA5,IL6	22
GO:0099080	Cellular component	supramolecular complex	0.0634441	0.0332826	0.00283612	0.0242842	0.0204312	ASB14,TMOD1,AURKB,BIRC5,SKA1,AURKA,PLK1,PSRC1,KIF20A,TPX2,ACTA2,TRIM54,KRT78,MAPT,SKA3,CDK1,ACTA1,CKAP2,RAC2,DES,PRPH	21
GO:0099081	Cellular component	supramolecular polymer	0.0634441	0.0332826	0.00283612	0.0242842	0.0204312	ASB14,TMOD1,AURKB,BIRC5,SKA1,AURKA,PLK1,PSRC1,KIF20A,TPX2,ACTA2,TRIM54,KRT78,MAPT,SKA3,CDK1,ACTA1,CKAP2,RAC2,DES,PRPH	21
GO:0099512	Cellular component	supramolecular fiber	0.0634441	0.0332826	0.00283612	0.0242842	0.0204312	ASB14,TMOD1,AURKB,BIRC5,SKA1,AURKA,PLK1,PSRC1,KIF20A,TPX2,ACTA2,TRIM54,KRT78,MAPT,SKA3,CDK1,ACTA1,CKAP2,RAC2,DES,PRPH	21
GO:0099513	Cellular component	polymeric cytoskeletal fiber	0.0634441	0.0332826	0.00283612	0.0242842	0.0204312	ASB14,TMOD1,AURKB,BIRC5,SKA1,AURKA,PLK1,PSRC1,KIF20A,TPX2,ACTA2,TRIM54,KRT78,MAPT,SKA3,CDK1,ACTA1,CKAP2,RAC2,DES,PRPH	21
GO:0015629	Cellular component	actin cytoskeleton	0.0543807	0.022841	0.000417237	0.00544395	0.0045802	MYH1,MYH2,MYOZ2,TMOD1,MYL1,FHL2,TNNT3,ACTA2,ACTG2,TNNT1,MYL2,FERMT3,ACTA1,TNNC1,MYLPF,RAC2,PDLIM3,MYOZ1	18
GO:0005819	Cellular component	spindle	0.0513595	0.0208832	0.000406132	0.00544395	0.0045802	AURKB,POC1A,BIRC5,SKA1,FAM83D,AURKA,PLK1,PSRC1,CKAP2L,KIF20A,TPX2,CCNB1,GSG2,SKA3,CDK1,SPDL1,ASPM	17
GO:0000793	Cellular component	condensed chromosome	0.0453172	0.0123994	7.20016e-06	0.000151757	0.000127679	AURKB,HORMAD1,HMGB2,SPC24,BIRC5,SKA1,AURKA,PLK1,APITD1,CCNB1,CENPN,ERCC6L,SKA3,SPDL1,SPC25	15
GO:0098687	Cellular component	chromosomal region	0.0453172	0.019578	0.001679	0.0176941	0.0148867	AURKB,SPC24,BIRC5,SKA1,AURKA,PLK1,APITD1,CCNB1,CENPN,MIS18A,ERCC6L,SKA3,CDK1,SPDL1,SPC25	15
GO:0030018	Cellular component	Z disc	0.0362538	0.00696106	9.66792e-07	2.94334e-05	2.47634e-05	CAPN3,MYOZ2,SCN3B,MURC,ACTN2,CRYAB,TCAP,TRIM54,CSRP3,PDLIM3,DES,MYOZ1	12
GO:0031674	Cellular component	I band	0.0362538	0.00804873	5.70244e-06	0.000130206	0.000109547	CAPN3,MYOZ2,SCN3B,MURC,ACTN2,CRYAB,TCAP,TRIM54,CSRP3,PDLIM3,DES,MYOZ1	12
GO:0016459	Cellular component	myosin complex	0.0181269	0.0039156	0.0011761	0.0134272	0.0112968	MYH1,MYH2,MYL1,ACTG2,MYL2,MYLPF	6
GO:0005581	Cellular component	collagen trimer	0.0181269	0.00413313	0.00161619	0.0176941	0.0148867	COL4A3,MSR1,COL2A1,COLEC12,C1QA,C1QB	6
GO:0048513	Biological process	animal organ development	0.183333	0.111656	9.03523e-05	0.00545037	0.00467147	TNFRSF11B,PDGFA,MYF6,MB,MEF2C,HMGB2,CPE,CXADR,MURC,FHL2,IRF6,APOA1,ITGA3,MYOC,GNAT1,FAM83D,HPCA,GPR37L1,SGCG,PTPRN,MGP,EDNRB,CRYAB,TCAP,ADM,CHI3L1,OXTR,ACTA2,ACTG2,MMP13,E2F8,CHRND,EDN1,MYL2,PIK3R1,PBLD,AQP3,CCNF,ACTA1,FAM65B,COL2A1,FST,TNNC1,MYLPF,CSRP3,KIT,RARRES2,GATA5,PDLIM3,TMEM190,SERPINF1,APOD,C1QB,GDF6,IL6	55
GO:0002376	Biological process	immune system process	0.153333	0.0943705	0.000473391	0.0190377	0.0163171	TNFRSF11B,MB,ITGB2,MEF2C,HMGB2,CXADR,SERPINE1,C4A,APOA1,A2M,CTSS,C3,CLEC7A,SH2D1A,EDNRB,ADM,CD36,CYBB,C7,C2,AZGP1,C1S,PIK3R1,HP,AQP3,FST,COLEC12,CFH,KIT,C6,CHGA,TNFAIP8L2,CXCL5,RARRES2,S100A12,RAC2,CFD,IGFBP2,TMEM190,CD28,C1QA,MZB1,APOD,C1QB,CMKLR1,IL6	46
GO:0007166	Biological process	cell surface receptor signaling pathway	0.153333	0.0981079	0.00111598	0.0313546	0.0268737	CALCRL,TNFRSF11B,CNTN1,PDGFA,PPM1L,ADGRL3,ITGB2,MEF2C,CPE,NGF,SERPINE1,APOA1,ITGA3,SHISA2,MYOC,GHR,NDRG2,GPR37L1,CD36,ZCCHC12,F2,IGF1,CDH6,ITGAL,PTAFR,EDN1,PIK3R1,TSPAN18,CD53,PBLD,FERMT3,IFI6,COL2A1,FST,KIT,ADCYAP1R1,CXCL5,IGFBP2,UPK1B,FGF5,DOK2,TSPAN11,APOD,GDF6,CD3G,IL6	46
GO:0007049	Biological process	cell cycle	0.14	0.0861948	0.000861989	0.0260683	0.022343	AURKB,PKIA,HORMAD1,SPC24,BIRC5,CCNB2,UBE2C,SKA1,CKS2,FAM83D,AURKA,PLK1,RPRM,APITD1,MND1,PSRC1,KIF20A,TPX2,CCNA2,CCNB1,CENPN,MCM5,MCM3,MIS18A,GINS1,GSG2,E2F8,ERCC6L,KIAA0101,MYB,EDN1,SKA3,RGS2,CDK1,SPDL1,CCNF,UHRF1,CKAP2,FAP,ASPM,CD28,SPC25	42
GO:0006952	Biological process	defense response	0.133333	0.062135	1.9046e-06	0.000244146	0.000209256	TNFRSF11B,CD163,MEF2C,HMGB2,SERPINE1,C4A,APOA1,PTGER3,LYZ,A2M,C3,CLEC7A,SH2D1A,ADM,CHI3L1,CYBB,C7,PTGFR,F2,C2,DEFB4A,PTAFR,C1S,HP,COLEC12,CFH,KIT,C6,CHGA,TNFAIP8L2,CXCL5,RARRES2,S100A12,CFD,C1QA,DEFB5,APOD,C1QB,IL6,EBD	40
GO:0048468	Biological process	cell development	0.133333	0.071245	5.5709e-05	0.00423182	0.00362706	CAPN3,CNTN1,MYOZ2,TMOD1,MYF6,HORMAD1,UCHL1,MEF2C,HMGB2,CAMK2B,CXADR,NGF,FHL2,APOA1,MYOC,GNAT1,AURKA,GPR37L1,SGCG,EDNRB,TCAP,ADM,F2,ACTA2,TRIM54,MAPT,EDN1,STMN3,FERMT3,ACTA1,FAM65B,CSRP3,KIT,GATA5,EFHD1,SERPINF1,APOD,MYOZ1,GDF6,IL6	40
GO:0008283	Biological process	cell proliferation	0.126667	0.0754497	0.000823724	0.0260683	0.022343	TNFRSF11B,PDGFA,UCHL1,MEF2C,HMGB2,GNG2,IRF6,APOA1,BIRC5,GNAT1,GINS4,CKS2,FAM83D,GPR37L1,CDCA7,ADM,PTGDS,CCKBR,CCNB1,F2,GINS1,IGF1,E2F8,EDN1,PBLD,CDK1,TGFBI,FAP,KIT,CXCL5,RAC2,IGFBP2,CD28,FGF5,MZB1,SERPINF1,APOD,IL6	38
GO:0003008	Biological process	system process	0.123333	0.0586312	7.77663e-06	0.000839467	0.0007195	TMOD1,SCN3B,UCHL1,MEF2C,MYL1,SMPX,APOA1,ITGA3,SCN4B,PTGER3,TNNT3,MYOC,GNAT1,RDH8,SGCG,EDNRB,GJD2,TCAP,ADM,CD36,OXTR,TNNT1,EDN1,MYL2,AZGP1,PBLD,SAG,AQP3,FAM65B,COL2A1,TNNC1,CSRP3,KIT,DRD5,RDH12,PPP1R1B,AGT	37
GO:0022402	Biological process	cell cycle process	0.116667	0.0588648	5.15183e-05	0.004064	0.00348322	AURKB,PKIA,HORMAD1,SPC24,BIRC5,CCNB2,UBE2C,SKA1,CKS2,FAM83D,AURKA,PLK1,RPRM,APITD1,MND1,PSRC1,KIF20A,TPX2,CCNA2,CCNB1,CENPN,MIS18A,GINS1,GSG2,E2F8,ERCC6L,EDN1,SKA3,CDK1,SPDL1,CCNF,FAP,ASPM,CD28,SPC25	35
GO:0007155	Biological process	cell adhesion	0.113333	0.0579304	8.68009e-05	0.00545037	0.00467147	CNTN1,SPON1,ADGRL3,ITGB2,CXADR,SERPINE1,CSRP1,COL4A3,APOA1,ITGA3,ICAM1,MYOC,PECAM1,CD36,DUSP26,HAPLN1,CDH6,ITGAL,AZGP1,PIK3R1,HPSE,FERMT3,TGFBI,FAP,KIT,CHGA,TNFAIP8L2,RAC2,IGFBP2,CD28,SELP,DSC3,APOD,IL6	34
GO:0022610	Biological process	biological adhesion	0.113333	0.0586312	0.000110816	0.00614278	0.00526492	CNTN1,SPON1,ADGRL3,ITGB2,CXADR,SERPINE1,CSRP1,COL4A3,APOA1,ITGA3,ICAM1,MYOC,PECAM1,CD36,DUSP26,HAPLN1,CDH6,ITGAL,AZGP1,PIK3R1,HPSE,FERMT3,TGFBI,FAP,KIT,CHGA,TNFAIP8L2,RAC2,IGFBP2,CD28,SELP,DSC3,APOD,IL6	34
GO:0007010	Biological process	cytoskeleton organization	0.113333	0.0609671	0.000240345	0.0117368	0.0100595	CAPN3,MYOZ2,TMOD1,AURKB,CXADR,APOA1,BIRC5,MYOC,SKA1,AURKA,PLK1,PSRC1,KIF20A,TCAP,TPX2,ACTA2,TRIM54,KIAA0101,MAPT,EDN1,SKA3,STMN3,PIK3R1,SPDL1,CCNF,ACTA1,CNN1,CSRP3,KIT,ASPM,RAC2,PDLIM3,DES,MYOZ1	34
GO:0000278	Biological process	mitotic cell cycle	0.11	0.0457837	1.30137e-06	0.00019065	0.000163405	AURKB,PKIA,SPC24,BIRC5,CCNB2,UBE2C,SKA1,CKS2,FAM83D,AURKA,PLK1,RPRM,APITD1,PSRC1,KIF20A,TPX2,CCNA2,CCNB1,CENPN,MIS18A,GINS1,GSG2,E2F8,ERCC6L,MYB,EDN1,SKA3,CDK1,SPDL1,CCNF,ASPM,CD28,SPC25	33
GO:0048285	Biological process	organelle fission	0.1	0.037608	4.41209e-07	7.541e-05	6.46332e-05	AURKB,HORMAD1,SPC24,BIRC5,CCNB2,UBE2C,SKA1,CKS2,FAM83D,AURKA,PLK1,APITD1,MND1,PSRC1,MTFR2,TPX2,CCNA2,CCNB1,CENPN,MIS18A,GSG2,ERCC6L,EDN1,SKA3,CDK1,SPDL1,CCNF,ASPM,CD28,SPC25	30
GO:1903047	Biological process	mitotic cell cycle process	0.1	0.0397103	1.48397e-06	0.000202909	0.000173911	AURKB,PKIA,SPC24,BIRC5,CCNB2,UBE2C,SKA1,CKS2,FAM83D,AURKA,PLK1,APITD1,PSRC1,KIF20A,TPX2,CCNA2,CCNB1,CENPN,MIS18A,GINS1,GSG2,ERCC6L,EDN1,SKA3,CDK1,SPDL1,CCNF,ASPM,CD28,SPC25	30
GO:0006955	Biological process	immune response	0.1	0.0525578	0.000379166	0.0162014	0.0138861	TNFRSF11B,MEF2C,HMGB2,C4A,APOA1,A2M,CTSS,C3,CLEC7A,SH2D1A,ADM,CD36,CYBB,C7,C2,C1S,COLEC12,CFH,KIT,C6,CHGA,TNFAIP8L2,CXCL5,S100A12,RAC2,CFD,CD28,C1QA,C1QB,IL6	30
GO:0002682	Biological process	regulation of immune system process	0.1	0.0551273	0.000858039	0.0260683	0.022343	MEF2C,HMGB2,SERPINE1,C4A,APOA1,A2M,C3,SH2D1A,C7,C2,C1S,PIK3R1,AQP3,COLEC12,CFH,KIT,C6,TNFAIP8L2,CXCL5,RARRES2,RAC2,CFD,IGFBP2,CD28,C1QA,MZB1,APOD,C1QB,CMKLR1,IL6	30
GO:0000280	Biological process	nuclear division	0.0966667	0.0341042	1.6679e-07	4.21099e-05	3.60921e-05	AURKB,HORMAD1,SPC24,BIRC5,CCNB2,UBE2C,SKA1,CKS2,FAM83D,AURKA,PLK1,APITD1,MND1,PSRC1,TPX2,CCNA2,CCNB1,CENPN,MIS18A,GSG2,ERCC6L,EDN1,SKA3,CDK1,SPDL1,CCNF,ASPM,CD28,SPC25	29
GO:0051301	Biological process	cell division	0.09	0.0378416	1.54533e-05	0.00158474	0.00135826	PDGFA,AURKB,SPC24,BIRC5,CCNB2,UBE2C,SKA1,CKS2,FAM83D,AURKA,PLK1,APITD1,PSRC1,KIF20A,TPX2,CCNA2,CCNB1,MIS18A,E2F8,ERCC6L,SKA3,CDK1,SPDL1,CCNF,ASPM,SPC25,FGF5	27
GO:0061061	Biological process	muscle structure development	0.0866667	0.0275637	8.5449e-08	2.92093e-05	2.5035e-05	CAPN3,MYOZ2,TMOD1,MYF6,UCHL1,MEF2C,CXADR,MURC,FHL2,SGCG,EDNRB,CRYAB,TCAP,ADM,ACTA2,TRIM54,CHRND,EDN1,CD53,ACTA1,FAM65B,TNNC1,MYLPF,CSRP3,KIT,MYOZ1	26
GO:0007067	Biological process	mitotic nuclear division	0.0866667	0.0289652	2.46e-07	4.58e-05	3.93e-05	AURKB,SPC24,BIRC5,CCNB2,UBE2C,SKA1,FAM83D,AURKA,PLK1,APITD1,PSRC1,TPX2,CCNA2,CCNB1,CENPN,MIS18A,GSG2,ERCC6L,EDN1,SKA3,CDK1,SPDL1,CCNF,ASPM,CD28,SPC25	26
GO:0042692	Biological process	muscle cell differentiation	0.07	0.0186872	6.52e-08	2.67e-05	2.29e-05	CAPN3,MYOZ2,TMOD1,MYF6,UCHL1,MEF2C,CXADR,FHL2,SGCG,EDNRB,TCAP,ADM,ACTA2,TRIM54,EDN1,CD53,ACTA1,FAM65B,CSRP3,KIT,MYOZ1	21
GO:0007067	Biological process	mitotic nuclear division	0.0866667	0.0289652	2.46e-07	4.58e-05	3.93e-05	AURKB,SPC24,BIRC5,CCNB2,UBE2C,SKA1,FAM83D,AURKA,PLK1,APITD1,PSRC1,TPX2,CCNA2,CCNB1,CENPN,MIS18A,GSG2,ERCC6L,EDN1,SKA3,CDK1,SPDL1,CCNF,ASPM,CD28,SPC25	26
GO:0042692	Biological process	muscle cell differentiation	0.07	0.0186872	6.52e-08	2.67e-05	2.29e-05	CAPN3,MYOZ2,TMOD1,MYF6,UCHL1,MEF2C,CXADR,FHL2,SGCG,EDNRB,TCAP,ADM,ACTA2,TRIM54,EDN1,CD53,ACTA1,FAM65B,CSRP3,KIT,MYOZ1	21
GO:0000278	Biological process	mitotic cell cycle	0.11	0.0457837	1.30137e-06	0.00019065	0.000163405	AURKB,PKIA,SPC24,BIRC5,CCNB2,UBE2C,SKA1,CKS2,FAM83D,AURKA,PLK1,RPRM,APITD1,PSRC1,KIF20A,TPX2,CCNA2,CCNB1,CENPN,MIS18A,GINS1,GSG2,E2F8,ERCC6L,MYB,EDN1,SKA3,CDK1,SPDL1,CCNF,ASPM,CD28,SPC25	33
GO:0048285	Biological process	organelle fission	0.1	0.037608	4.41209e-07	7.541e-05	6.46332e-05	AURKB,HORMAD1,SPC24,BIRC5,CCNB2,UBE2C,SKA1,CKS2,FAM83D,AURKA,PLK1,APITD1,MND1,PSRC1,MTFR2,TPX2,CCNA2,CCNB1,CENPN,MIS18A,GSG2,ERCC6L,EDN1,SKA3,CDK1,SPDL1,CCNF,ASPM,CD28,SPC25	30
GO:1903047	Biological process	mitotic cell cycle process	0.1	0.0397103	1.48397e-06	0.000202909	0.000173911	AURKB,PKIA,SPC24,BIRC5,CCNB2,UBE2C,SKA1,CKS2,FAM83D,AURKA,PLK1,APITD1,PSRC1,KIF20A,TPX2,CCNA2,CCNB1,CENPN,MIS18A,GINS1,GSG2,ERCC6L,EDN1,SKA3,CDK1,SPDL1,CCNF,ASPM,CD28,SPC25	30
GO:0006955	Biological process	immune response	0.1	0.0525578	0.000379166	0.0162014	0.0138861	TNFRSF11B,MEF2C,HMGB2,C4A,APOA1,A2M,CTSS,C3,CLEC7A,SH2D1A,ADM,CD36,CYBB,C7,C2,C1S,COLEC12,CFH,KIT,C6,CHGA,TNFAIP8L2,CXCL5,S100A12,RAC2,CFD,CD28,C1QA,C1QB,IL6	30
GO:0002682	Biological process	regulation of immune system process	0.1	0.0551273	0.000858039	0.0260683	0.022343	MEF2C,HMGB2,SERPINE1,C4A,APOA1,A2M,C3,SH2D1A,C7,C2,C1S,PIK3R1,AQP3,COLEC12,CFH,KIT,C6,TNFAIP8L2,CXCL5,RARRES2,RAC2,CFD,IGFBP2,CD28,C1QA,MZB1,APOD,C1QB,CMKLR1,IL6	30
GO:0000280	Biological process	nuclear division	0.0966667	0.0341042	1.6679e-07	4.21099e-05	3.60921e-05	AURKB,HORMAD1,SPC24,BIRC5,CCNB2,UBE2C,SKA1,CKS2,FAM83D,AURKA,PLK1,APITD1,MND1,PSRC1,TPX2,CCNA2,CCNB1,CENPN,MIS18A,GSG2,ERCC6L,EDN1,SKA3,CDK1,SPDL1,CCNF,ASPM,CD28,SPC25	29
GO:0051301	Biological process	cell division	0.09	0.0378416	1.54533e-05	0.00158474	0.00135826	PDGFA,AURKB,SPC24,BIRC5,CCNB2,UBE2C,SKA1,CKS2,FAM83D,AURKA,PLK1,APITD1,PSRC1,KIF20A,TPX2,CCNA2,CCNB1,MIS18A,E2F8,ERCC6L,SKA3,CDK1,SPDL1,CCNF,ASPM,SPC25,FGF5	27
GO:0061061	Biological process	muscle structure development	0.0866667	0.0275637	8.5449e-08	2.92093e-05	2.5035e-05	CAPN3,MYOZ2,TMOD1,MYF6,UCHL1,MEF2C,CXADR,MURC,FHL2,SGCG,EDNRB,CRYAB,TCAP,ADM,ACTA2,TRIM54,CHRND,EDN1,CD53,ACTA1,FAM65B,TNNC1,MYLPF,CSRP3,KIT,MYOZ1	26
GO:0007067	Biological process	mitotic nuclear division	0.0866667	0.0289652	2.46e-07	4.58e-05	3.93e-05	AURKB,SPC24,BIRC5,CCNB2,UBE2C,SKA1,FAM83D,AURKA,PLK1,APITD1,PSRC1,TPX2,CCNA2,CCNB1,CENPN,MIS18A,GSG2,ERCC6L,EDN1,SKA3,CDK1,SPDL1,CCNF,ASPM,CD28,SPC25	26
GO:0042692	Biological process	muscle cell differentiation	0.07	0.0186872	6.52e-08	2.67e-05	2.29e-05	CAPN3,MYOZ2,TMOD1,MYF6,UCHL1,MEF2C,CXADR,FHL2,SGCG,EDNRB,TCAP,ADM,ACTA2,TRIM54,EDN1,CD53,ACTA1,FAM65B,CSRP3,KIT,MYOZ1	21
GO:0007067	Biological process	mitotic nuclear division	0.0866667	0.0289652	2.46e-07	4.58e-05	3.93e-05	AURKB,SPC24,BIRC5,CCNB2,UBE2C,SKA1,FAM83D,AURKA,PLK1,APITD1,PSRC1,TPX2,CCNA2,CCNB1,CENPN,MIS18A,GSG2,ERCC6L,EDN1,SKA3,CDK1,SPDL1,CCNF,ASPM,CD28,SPC25	26
GO:0042692	Biological process	muscle cell differentiation	0.07	0.0186872	6.52e-08	2.67e-05	2.29e-05	CAPN3,MYOZ2,TMOD1,MYF6,UCHL1,MEF2C,CXADR,FHL2,SGCG,EDNRB,TCAP,ADM,ACTA2,TRIM54,EDN1,CD53,ACTA1,FAM65B,CSRP3,KIT,MYOZ1	21
