# Supplementary material for: Gene expression of Hanwoo satellite cell differentiation in longissimus dorsi and semimembranosus
Source: BMC Genomics. 2019 Feb 26;20:156. doi: 10.1186/s12864-019-5530-7 (PMC6390542; doi:10.1186/s12864-019-5530-7)
Supplement: Supplementary file 6 — Table S4. Pathway enrichment analysis of contrasts over time for LD and SM. (XLSX 26 kb) [file 12864_2019_5530_MOESM6_ESM.xlsx]

## Sheet: LD1-LD0
Gene set enrichment pathway analysis for LD1-LD0 contrast
ID	Description	GeneRatio	BgRatio	pvalue	p.adjust	qvalue	NCBI-GeneID	Count
bta05410	Hypertrophic cardiomyopathy (HCM)	0.0694444	0.00967395	1.66e-09	1.68e-07	1.51e-07	509486, 327703, 286816, 505519, 781184, 541308, 519644, 506155, 519331, 533219, 281239, 618352, 521616, 511961, 280765	15
bta04610	Complement and coagulation cascades	0.0740741	0.0107488	8.77e-10	1.68e-07	1.51e-07	767827, 511581, 280816, 532119, 515440, 280678, 781663, 100336868, 281529, 781004, 507749, 282005, 518609, 514076, 513856, 280792	16
bta05414	Dilated cardiomyopathy	0.0648148	0.0107488	6.07e-08	4.11e-06	3.68e-06	509486, 327703, 286816, 505519, 781184, 541308, 519644, 506155, 519331, 533219, 281239, 618352, 521616, 280765	14
bta05150	Staphylococcus aureus infection	0.0555556	0.00847964	2.14e-07	1.09e-05	9.76e-06	767827, 511581, 280816, 515440, 280678, 781663, 100336868, 781004, 282227, 281839, 514076, 280792	12
bta04260	Cardiac muscle contraction	0.0555556	0.00967395	9.44e-07	3.19e-05	2.87e-05	509486, 504201, 327703, 286816, 505519, 781184, 519644, 519331, 533219, 282714, 618352, 521616	12
bta04261	Adrenergic signaling in cardiomyocytes	0.0740741	0.0173176	9e-07	3.19e-05	2.87e-05	509486, 504201, 327703, 286816, 618906, 505519, 781184, 519644, 519331, 533219, 282714, 618352, 521616, 512943, 538100, 282061	16
bta05412	Arrhythmogenic right ventricular cardiomyopathy (ARVC)	0.0462963	0.00812134	8.33e-06	0.000241683	0.000216806	327703, 536607, 781184, 541308, 519644, 506155, 519331, 539375, 521616, 280765	10
bta05133	Pertussis	0.0416667	0.00931566	0.000166693	0.00375984	0.00337284	280795, 281536, 767827, 511581, 618906, 515440, 280678, 781663, 512943	9
bta04921	Oxytocin signaling pathway	0.0601852	0.0183925	0.000165174	0.00375984	0.00337284	280795, 327703, 100139857, 539899, 781184, 515421, 519644, 519331, 512254, 533048, 505485, 521616, 511961	13
bta04913	Ovarian steroidogenesis	0.0324074	0.00716589	0.000834127	0.0169328	0.0151899	617566, 511470, 281239, 505485, 280749, 282138, 338048	7
bta04020	Calcium signaling pathway	0.0601852	0.0231697	0.00149934	0.0276697	0.0248217	518117, 509486, 527165, 100139857, 526211, 785655, 532119, 282020, 539899, 615428, 541008, 506207, 618262	13
bta00140	Steroid hormone biosynthesis	0.0324074	0.0087185	0.00265374	0.0416049	0.0373226	282589, 507988, 511470, 526682, 282138, 508455, 338048	7
bta04670	Leukocyte transendothelial migration	0.0416667	0.0136152	0.00266436	0.0416049	0.0373226	514106, 618906, 505519, 507859, 281839, 541008, 282118, 281111, 512943	9

## Sheet: LD7-LD0
Gene set enrichment pathway analysis for LD7-LD0
ID	Description	GeneRatio	BgRatio	pvalue	p.adjust	qvalue	NCBI-GeneID	Count
bta04110	Cell cycle	0.122581	0.0152872	1.55532e-12	2.93956e-10	2.66861e-10	505847, 281668, 337870, 515376, 327679, 514777, 100848911, 506740, 537027, 281667, 515499, 535369, 505691, 281061, 538238, 107131377, 515301, 506970, 281302	19
bta04114	Oocyte meiosis	0.083871	0.0143318	2.87744e-07	2.71918e-05	2.46854e-05	281668, 337870, 515376, 327679, 514777, 100848911, 506740, 515080, 281061, 538238, 504437, 614056, 525416	13
bta05410	Hypertrophic cardiomyopathy (HCM)	0.0516129	0.00967395	0.000117886	0.00534305	0.00485055	538954, 517059, 519644, 519331, 511961, 280765, 784075, 521616	8
bta04921	Oxytocin signaling pathway	0.0709677	0.0183925	0.000126742	0.00534305	0.00485055	538954, 519644, 519331, 512254, 327677, 525416, 511961, 100139857, 784075, 521616, 515421	11
bta04530	Tight junction	0.0774194	0.021856	0.00014135	0.00534305	0.00485055	538954, 281337, 515499, 539545, 511687, 281339, 788772, 511961, 526674, 514212, 408020, 515421	12
bta04914	Progesterone-mediated oocyte maturation	0.0516129	0.0107488	0.000246883	0.00777681	0.00705998	505847, 281668, 337870, 327679, 514777, 281667, 281061, 538238	8
bta05222	Small cell lung cancer	0.0451613	0.0101517	0.000959059	0.0258946	0.0235078	523526, 767985, 407107, 506387, 535369, 317711, 509500	7
bta05412	Arrhythmogenic right ventricular cardiomyopathy (ARVC)	0.0387097	0.00812134	0.00155266	0.0366815	0.0333004	517059, 519644, 519331, 280765, 784075, 521616	6

## Sheet: LD14-LD0
Gene set enrichment pathway analysis for LD14-LD0
ID	Description	GeneRatio	BgRatio	pvalue	p.adjust	qvalue	NCBI-GeneID	Count
bta04114	Oocyte meiosis	0.0686275	0.0143318	1.14646e-06	0.000255661	0.000238947	525416, 337870, 515376, 281668, 100848911, 327679, 504437, 281239, 506740, 281061, 514777, 530719, 515080, 614056	14
bta04110	Cell cycle	0.0686275	0.0152872	2.50892e-06	0.000279744	0.000261456	505847, 337870, 515376, 281668, 100848911, 281667, 327679, 537027, 506740, 281061, 514777, 107131377, 506970, 515301	14
bta04610	Complement and coagulation cascades	0.0490196	0.0107488	6.19457e-05	0.00460463	0.0043036	281375, 507339, 281877, 280685, 281983, 513856, 280677, 280699, 781663, 280678	10
bta04921	Oxytocin signaling pathway	0.0588235	0.0183925	0.000365245	0.0203624	0.0190312	538954, 525416, 519644, 538479, 519331, 512254, 281371, 511961, 100139857, 327677, 530719, 521616	12
bta04371	Apelin signaling pathway	0.0539216	0.0170787	0.000713872	0.0281727	0.0263309	538954, 618605, 281375, 517405, 281203, 540307, 512254, 511961, 100139857, 789485, 536132	11
bta05410	Hypertrophic cardiomyopathy (HCM)	0.0392157	0.00967395	0.000758011	0.0281727	0.0263309	538954, 519644, 519331, 281239, 511961, 511094, 280826, 521616	8
bta04914	Progesterone-mediated oocyte maturation	0.0392157	0.0107488	0.00151607	0.0482976	0.04514	505847, 337870, 281668, 281667, 327679, 281239, 281061, 514777	8

## Sheet: SM1-SM0
Gene set enrichment pathway analysis for SM1-SM0
ID	Description	GeneRatio	BgRatio	pvalue	p.adjust	qvalue	NCBI-GeneID	Count
bta04260	Cardiac muscle contraction	0.0933333	0.00967395	7.12893e-06	0.00107647	0.00101306	286816, 327703, 504201, 509486, 781184, 533219, 519331	7
bta04261	Adrenergic signaling in cardiomyocytes	0.106667	0.0173176	4.22364e-05	0.00318885	0.00300101	286816, 327703, 504201, 509486, 618906, 781184, 533219, 519331	8
bta05410	Hypertrophic cardiomyopathy (HCM)	0.08	0.00967395	8.04341e-05	0.00404852	0.00381004	286816, 327703, 509486, 781184, 533219, 519331	6
bta05414	Dilated cardiomyopathy	0.08	0.0107488	0.000144805	0.00546639	0.00514439	286816, 327703, 509486, 781184, 533219, 519331	6
bta04360	Axon guidance	0.0933333	0.0210199	0.000958781	0.0289552	0.0272496	280855, 512018, 539996, 784494, 520192, 522767, 539687	7

## Sheet: SM4-SM0
Gene set enrichment pathway analysis for SM4-SM0
ID	Description	GeneRatio	BgRatio	pvalue	p.adjust	qvalue	NCBI-GeneID	Count
bta04110	Cell cycle	0.0985222	0.0152872	2.33135e-11	4.6627e-09	4.36822e-09	513497, 281668, 538238, 537027, 100848911, 515376, 505847, 281302, 281667, 510120, 506740, 515301, 506970, 337870, 514777, 107131377, 327679, 515499, 535369, 281061	20
bta05410	Hypertrophic cardiomyopathy (HCM)	0.0788177	0.00967395	6.62651e-11	6.62651e-09	6.20799e-09	517059, 538954, 327703, 511961, 519644, 280765, 533219, 521616, 506155, 509486, 286816, 519331, 505519, 781184, 767614, 618352	16
bta04260	Cardiac muscle contraction	0.0689655	0.00967395	6.7642e-09	4.50947e-07	4.22466e-07	510026, 327703, 282200, 519644, 533219, 521616, 504201, 509486, 286816, 519331, 505519, 781184, 100296004, 618352	14
bta05414	Dilated cardiomyopathy	0.0689655	0.0107488	2.76734e-08	1.38367e-06	1.29628e-06	517059, 327703, 519644, 280765, 533219, 521616, 506155, 509486, 286816, 519331, 505519, 781184, 767614, 618352	14
bta05412	Arrhythmogenic right ventricular cardiomyopathy (ARVC)	0.0492611	0.00812134	4.80135e-06	0.000192054	0.000179924	517059, 327703, 536607, 519644, 280765, 539375, 521616, 506155, 519331, 781184	10
bta04530	Tight junction	0.0788177	0.021856	8.60557e-06	0.000286852	0.000268735	515421, 538954, 281337, 511961, 511687, 526674, 777775, 281339, 539545, 535605, 515499, 514998, 408020, 788772, 505519, 281338	16
bta04114	Oocyte meiosis	0.0591133	0.0143318	3.16197e-05	0.000903421	0.000846363	281668, 538238, 100848911, 515376, 506740, 337870, 514777, 504437, 327679, 281061, 515080, 614056	12
bta04261	Adrenergic signaling in cardiomyocytes	0.0640394	0.0173176	4.73081e-05	0.0011827	0.001108	510026, 327703, 519644, 533219, 521616, 504201, 509486, 286816, 519331, 505519, 781184, 100296004, 618352	13
bta04921	Oxytocin signaling pathway	0.0640394	0.0183925	8.83694e-05	0.00196376	0.00183974	515421, 538954, 513497, 327703, 281371, 511961, 519644, 512254, 521616, 519331, 781184, 100139857, 327677	13
bta03030	DNA replication	0.0295567	0.00441897	0.000234105	0.0046821	0.00438639	281302, 510120, 506970, 515499, 540969, 785457	6
bta04914	Progesterone-mediated oocyte maturation	0.0394089	0.0107488	0.00146936	0.0267156	0.0250283	281668, 538238, 505847, 281667, 337870, 514777, 327679, 281061	8
bta04115	p53 signaling pathway	0.0344828	0.00883793	0.00202134	0.0336889	0.0315612	513497, 281668, 508167, 281375, 507901, 327679, 281061	7

## Sheet: SM7-SM0
Gene set enrichment pathway analysis for SM7-SM0
ID	Description	GeneRatio	BgRatio	pvalue	p.adjust	qvalue	NCBI-GeneID	Count
bta04610	Complement and coagulation cascades	0.0615942	0.0107488	4.2e-09	9.54e-07	8.58e-07	281375, 781663, 281877, 280678, 280687, 513856, 781004, 527391, 767827, 280677, 515440, 511581, 505647, 280816, 280699, 100336868, 507339	17
bta05150	Staphylococcus aureus infection	0.0507246	0.00847964	5.74e-08	6.51e-06	5.86e-06	781663, 281877, 281839, 280678, 781004, 767827, 280677, 515440, 511581, 505647, 281486, 280816, 100336868, 282229	14
bta05410	Hypertrophic cardiomyopathy (HCM)	0.0507246	0.00967395	3.23e-07	2.45e-05	2.2e-05	517059, 519644, 538954, 327703, 511961, 519331, 521616, 506155, 505519, 781184, 533219, 509486, 281239, 767614	14
bta04110	Cell cycle	0.0615942	0.0152872	8.94e-07	5.07e-05	4.56e-05	505847, 281668, 515376, 538238, 506740, 514777, 327679, 537027, 100848911, 506970, 281667, 281302, 510120, 107131377, 281061, 337870, 515301	17
bta05414	Dilated cardiomyopathy	0.0471014	0.0107488	6.92e-06	0.00031436	0.0002828	517059, 519644, 327703, 519331, 521616, 506155, 505519, 781184, 533219, 281601, 509486, 281239, 767614	13
bta04114	Oocyte meiosis	0.0543478	0.0143318	8.5e-06	0.000321451	0.000289179	281668, 515376, 504437, 538238, 506740, 514777, 525416, 327679, 100848911, 281061, 337870, 614056, 515080, 281601, 281239	15
bta04921	Oxytocin signaling pathway	0.057971	0.0183925	4.49e-05	0.00145446	0.00130844	519644, 538954, 512254, 515421, 327703, 511961, 525416, 519331, 521616, 100139857, 614969, 513055, 280795, 538479, 781184, 281601	16
bta04260	Cardiac muscle contraction	0.0398551	0.00967395	6.38e-05	0.00181005	0.00162833	519644, 327703, 510026, 282200, 519331, 521616, 505519, 781184, 533219, 504201, 509486	11
bta04261	Adrenergic signaling in cardiomyocytes	0.0543478	0.0173176	8.16e-05	0.00205762	0.00185105	519644, 327703, 510026, 538100, 525416, 519331, 521616, 282061, 539543, 505519, 781184, 533219, 504201, 281601, 509486	15
bta03320	PPAR signaling pathway	0.0362319	0.00967395	0.000305785	0.00694133	0.00624446	509500, 537062, 281631, 615498, 101906058, 282855, 280924, 506059, 538964, 281052	10
bta04020	Calcium signaling pathway	0.057971	0.0231697	0.000655543	0.0125346	0.0112762	518117, 540307, 526211, 525416, 282330, 100139857, 506207, 282020, 539543, 507437, 615428, 281970, 281601, 509486, 785655, 281750	16
bta04914	Progesterone-mediated oocyte maturation	0.0362319	0.0107488	0.000717839	0.0125346	0.0112762	505847, 281668, 538238, 514777, 327679, 281667, 281061, 337870, 281601, 281239	10
bta04115	p53 signaling pathway	0.0326087	0.00883793	0.000681418	0.0125346	0.0112762	281375, 281668, 327679, 614739, 507901, 508167, 281061, 538512, 281239	9
bta05412	Arrhythmogenic right ventricular cardiomyopathy (ARVC)	0.0289855	0.00812134	0.0016744	0.0271491	0.0244235	517059, 519644, 327703, 536607, 519331, 521616, 506155, 781184	8
bta04920	Adipocytokine signaling pathway	0.0289855	0.0087185	0.00264305	0.0399981	0.0359825	538954, 511961, 509500, 282855, 515338, 506059, 282359, 281052	8
bta04530	Tight junction	0.0507246	0.021856	0.00285418	0.0404159	0.0363584	281337, 538954, 788772, 281339, 515421, 511961, 514998, 511687, 526674, 408020, 539545, 505519, 514212, 281338	14
bta00770	Pantothenate and CoA biosynthesis	0.0144928	0.0022692	0.00302674	0.0404159	0.0363584	534929, 614548, 526704, 509241	4
bta05144	Malaria	0.0253623	0.00716589	0.00339501	0.0428149	0.0385165	281877, 281839, 282303, 534578, 281486, 281052, 282118	7
bta04514	Cell adhesion molecules (CAMs)	0.0471014	0.0200645	0.00361884	0.0432356	0.038895	525767, 516017, 281705, 539919, 514998, 281877, 281839, 281050, 282303, 534578, 281486, 282118, 407152	13
bta05133	Pertussis	0.0289855	0.00931566	0.00400305	0.0454346	0.0408733	781663, 281877, 280678, 280795, 767827, 280677, 515440, 511581	8
bta04670	Leukocyte transendothelial migration	0.0362319	0.0136152	0.00427895	0.0462534	0.0416098	514998, 281877, 281839, 768307, 282303, 281345, 505519, 534578, 514106, 282118	10

## Sheet: SM14-SM0
Gene set enrichment pathway analysis for SM14-SM0
ID	Description	GeneRatio	BgRatio	pvalue	p.adjust	qvalue	NCBI-GeneID	Count
bta04610	Complement and coagulation cascades	0.0679157	0.0107488	2.42e-16	6.23e-14	5.46e-14	281877, 781663, 281375, 280678, 513856, 280677, 781004, 407126, 507339, 281035, 280685, 614262, 515440, 280687, 767827, 540702, 407124, 511581, 280699, 280816, 100336868, 493645, 507749, 505647, 280792, 538896, 534961, 527391, 617435	29
bta05150	Staphylococcus aureus infection	0.0562061	0.00847964	2.91e-14	3.74e-12	3.28e-12	281877, 781663, 280678, 281839, 280677, 781004, 515440, 281874, 518283, 767827, 540702, 407124, 506214, 511581, 280816, 100336868, 493645, 282229, 100848815, 505647, 280792, 534961, 281486, 617435	24
bta04020	Calcium signaling pathway	0.0725995	0.0231697	1.07e-08	9.2e-07	8.06e-07	540307, 615813, 525416, 282330, 536656, 518117, 526211, 539543, 338035, 507437, 527165, 100139857, 281750, 618605, 506207, 281665, 281371, 282020, 539899, 518283, 535158, 618262, 100125240, 785655, 615428, 509486, 327677, 530719, 538896, 526221, 281970	31
bta05410	Hypertrophic cardiomyopathy (HCM)	0.0444965	0.00967395	1.51e-08	9.67e-07	8.48e-07	517059, 538954, 519644, 280979, 327703, 511961, 508490, 506155, 521616, 519331, 767614, 281239, 505519, 509486, 781184, 282608, 784075, 280765, 280826	19
bta05414	Dilated cardiomyopathy	0.0398126	0.0107488	2.32e-06	0.000119024	0.000104326	517059, 519644, 280979, 327703, 508490, 506155, 521616, 519331, 767614, 281239, 505519, 100125240, 509486, 781184, 282608, 784075, 280765	17
bta05412	Arrhythmogenic right ventricular cardiomyopathy (ARVC)	0.0327869	0.00812134	6.37e-06	0.000272897	0.000239197	517059, 519644, 280979, 327703, 508490, 536607, 506155, 521616, 519331, 781184, 282608, 539375, 784075, 280765	14
bta04260	Cardiac muscle contraction	0.0351288	0.00967395	1.17e-05	0.000431254	0.000377999	519644, 537960, 327703, 282200, 510026, 521616, 519331, 618339, 505519, 504201, 509486, 781184, 100296004, 282608, 784075	15
bta04670	Leukocyte transendothelial migration	0.0421546	0.0136152	1.63e-05	0.000525015	0.000460181	280979, 281877, 514998, 768307, 281839, 281345, 534578, 282303, 281112, 281874, 281346, 505519, 282307, 407124, 282118, 508268, 514106, 327671	18
bta04921	Oxytocin signaling pathway	0.0491803	0.0183925	3.3e-05	0.000851839	0.000746645	538954, 519644, 280979, 512254, 525416, 327703, 511961, 515421, 538479, 521616, 614969, 100139857, 519331, 281371, 539899, 513055, 781184, 327677, 282608, 530719, 784075	21
bta05133	Pertussis	0.0327869	0.00931566	3.31e-05	0.000851839	0.000746645	281877, 781663, 280678, 280677, 281035, 515440, 767827, 407124, 511581, 614909, 281735, 534961, 617435, 280826	14
bta04261	Adrenergic signaling in cardiomyocytes	0.0468384	0.0173176	4.3e-05	0.00100429	0.000880271	519644, 537960, 525416, 327703, 538100, 282061, 539543, 510026, 521616, 519331, 505519, 504201, 100125240, 509486, 781184, 100296004, 282608, 407157, 530719, 784075	20
bta04080	Neuroactive ligand-receptor interaction	0.0725995	0.0364266	0.000175557	0.00375985	0.00329555	527140, 281033, 524064, 282330, 507053, 280805, 521180, 539543, 338035, 281716, 507437, 281750, 506207, 281665, 281371, 282020, 280685, 281687, 518283, 535158, 618262, 540702, 535858, 100299449, 517533, 493645, 407157, 319095, 538896, 526221, 281689	31
bta04514	Cell adhesion molecules (CAMs)	0.0468384	0.0200645	0.00033525	0.00662763	0.00580919	281705, 516017, 539919, 281877, 514998, 281839, 534578, 282303, 407152, 281874, 407124, 282118, 508268, 506214, 528664, 100848815, 512796, 281050, 281486, 281051	20
bta04110	Cell cycle	0.0374707	0.0152872	0.000759996	0.0139513	0.0122285	505847, 281668, 515376, 538238, 514777, 537027, 506740, 100848911, 281667, 327679, 506970, 281302, 337870, 107131377, 281061, 515301	16
bta04114	Oocyte meiosis	0.0351288	0.0143318	0.00110124	0.0188679	0.0165379	537016, 525416, 281668, 515376, 504437, 538238, 514777, 506740, 100848911, 327679, 281239, 337870, 281061, 530719, 515080	15
bta05416	Viral myocarditis	0.028103	0.0101517	0.00117716	0.0189081	0.0165731	517059, 280979, 281877, 281733, 281839, 506155, 281874, 506214, 100296004, 100848815, 327671, 281050	12
bta05322	Systemic lupus erythematosus	0.0468384	0.0234086	0.00232964	0.0352187	0.0308696	781663, 280678, 280677, 505183, 517139, 507339, 515440, 524808, 767827, 506214, 783767, 511581, 520120, 522960, 507749, 100848815, 281050, 534961, 527391, 617435	20
bta04145	Phagosome	0.0444965	0.0219754	0.00259432	0.0370412	0.032467	783642, 280979, 281877, 281311, 327711, 280677, 532865, 281345, 281052, 281112, 281346, 407124, 506214, 511581, 504741, 282229, 100848815, 787578, 511839	19
bta04810	Regulation of actin cytoskeleton	0.0491803	0.0254389	0.00278457	0.037665	0.0330138	505908, 280979, 281877, 613731, 508490, 506924, 525628, 527165, 280685, 281874, 537654, 505519, 282307, 407124, 514106, 505886, 327671, 513641, 538896, 536771, 785769	21
bta05144	Malaria	0.0210773	0.00716589	0.00312345	0.0401363	0.0351799	281877, 281839, 534578, 282303, 281052, 281874, 282118, 281486, 280826	9
bta04360	Axon guidance	0.0421546	0.0210199	0.00369123	0.0451736	0.0395951	613794, 516017, 525416, 518458, 538797, 789600, 535644, 524464, 510761, 516019, 508008, 282307, 618227, 528664, 530719, 327671, 615883, 529800	18
